# Supplementary material for: Multidimensional difference analysis in gastric cancer patients between high and low latitude
Source: Front Genet. 2022 Jul 26;13:944492. doi: 10.3389/fgene.2022.944492 (PMC9360553; doi:10.3389/fgene.2022.944492)
Supplement: Supplementary file 1 [file Table1.XLSX]

## Sheet: Sheet1
Driver gene related metabolic pathway network
network_gene	network_pathways	network_edge
TP53	Citrate.cycle..TCA.cycle.	high latitude_negative
HLA-B	Citrate.cycle..TCA.cycle.	high latitude_negative
CDH8	Citrate.cycle..TCA.cycle.	high latitude_negative
ELF3	Pentose.phosphate.pathway	high latitude_negative
RHOA	Pentose.and.glucuronate.interconversions	high latitude_negative
RHOA	Fructose.and.mannose.metabolism	high latitude_negative
KRAS	Ascorbate.and.aldarate.metabolism	high latitude_negative
CDH1	Pyruvate.metabolism	high latitude_negative
PIK3CA	Glyoxylate.and.dicarboxylate.metabolism	high latitude_negative
PTEN	Glyoxylate.and.dicarboxylate.metabolism	high latitude_negative
HLA-B	Glyoxylate.and.dicarboxylate.metabolism	high latitude_negative
OR11L1	Glyoxylate.and.dicarboxylate.metabolism	high latitude_negative
CDH1	Propanoate.metabolism	high latitude_negative
SMAD4	Inositol.phosphate.metabolism	high latitude_negative
PIK3CA	Sulfur.metabolism	high latitude_negative
PTEN	Fatty.acid.biosynthesis	high latitude_negative
CTNNB1	Fatty.acid.biosynthesis	high latitude_negative
HLA-B	Fatty.acid.biosynthesis	high latitude_negative
TP53	Synthesis.and.degradation.of.ketone.bodies	high latitude_negative
RNF43	Synthesis.and.degradation.of.ketone.bodies	high latitude_negative
CDH8	Synthesis.and.degradation.of.ketone.bodies	high latitude_negative
TP53	Steroid.biosynthesis	high latitude_negative
ARID1A	Steroid.biosynthesis	high latitude_negative
ELF3	Steroid.biosynthesis	high latitude_negative
KRAS	Primary.bile.acid.biosynthesis	high latitude_negative
ARID1A	Primary.bile.acid.biosynthesis	high latitude_negative
BCOR	Primary.bile.acid.biosynthesis	high latitude_negative
B2M	Primary.bile.acid.biosynthesis	high latitude_negative
RHOA	Steroid.hormone.biosynthesis	high latitude_negative
RHOA	Glycerolipid.metabolism	high latitude_negative
ELF3	Glycerolipid.metabolism	high latitude_negative
ARID1A	Glycerophospholipid.metabolism	high latitude_negative
BCOR	Glycerophospholipid.metabolism	high latitude_negative
RNF43	Ether.lipid.metabolism	high latitude_negative
RHOA	Arachidonic.acid.metabolism	high latitude_negative
CDH1	Arachidonic.acid.metabolism	high latitude_negative
ARID1A	Biosynthesis.of.unsaturated.fatty.acids	high latitude_negative
KRAS	Purine.metabolism	high latitude_negative
RNF43	Purine.metabolism	high latitude_negative
HLA-B	Purine.metabolism	high latitude_negative
KRAS	Pyrimidine.metabolism	high latitude_negative
ARID1A	Pyrimidine.metabolism	high latitude_negative
PIK3CA	Pyrimidine.metabolism	high latitude_negative
BCOR	Pyrimidine.metabolism	high latitude_negative
PTEN	Pyrimidine.metabolism	high latitude_negative
EFNB3	Pyrimidine.metabolism	high latitude_negative
RNF43	Pyrimidine.metabolism	high latitude_negative
CTNNB1	Pyrimidine.metabolism	high latitude_negative
HLA-B	Pyrimidine.metabolism	high latitude_negative
OR11L1	Pyrimidine.metabolism	high latitude_negative
TP53	X.Alanine..aspartate.and.glutamate.metabolism.	high latitude_negative
RNF43	X.Alanine..aspartate.and.glutamate.metabolism.	high latitude_negative
HLA-B	X.Alanine..aspartate.and.glutamate.metabolism.	high latitude_negative
CDH8	X.Alanine..aspartate.and.glutamate.metabolism.	high latitude_negative
ARID1A	Cysteine.and.methionine.metabolism	high latitude_negative
PIK3CA	Cysteine.and.methionine.metabolism	high latitude_negative
BCOR	Cysteine.and.methionine.metabolism	high latitude_negative
HLA-B	Cysteine.and.methionine.metabolism	high latitude_negative
ELF3	Cysteine.and.methionine.metabolism	high latitude_negative
OR11L1	Cysteine.and.methionine.metabolism	high latitude_negative
PTEN	X.Valine..leucine.and.isoleucine.degradation.	high latitude_negative
RHOA	Lysine.degradation	high latitude_negative
CDH1	Histidine.metabolism	high latitude_negative
RHOA	Tyrosine.metabolism	high latitude_negative
CDH1	Tyrosine.metabolism	high latitude_negative
RHOA	Phenylalanine.metabolism	high latitude_negative
CDH1	Phenylalanine.metabolism	high latitude_negative
CDH1	Tryptophan.metabolism	high latitude_negative
ELF3	Tryptophan.metabolism	high latitude_negative
ARID1A	Taurine.and.hypotaurine.metabolism	high latitude_negative
PIK3CA	Taurine.and.hypotaurine.metabolism	high latitude_negative
BCOR	Taurine.and.hypotaurine.metabolism	high latitude_negative
PTEN	Taurine.and.hypotaurine.metabolism	high latitude_negative
CDH1	Taurine.and.hypotaurine.metabolism	high latitude_negative
HLA-B	Taurine.and.hypotaurine.metabolism	high latitude_negative
ARID1A	Phosphonate.and.phosphinate.metabolism	high latitude_negative
EFNB3	Selenocompound.metabolism	high latitude_negative
HLA-B	Selenocompound.metabolism	high latitude_negative
KRAS	Glutathione.metabolism	high latitude_negative
CTNNB1	Mucin.type.O.glycan.biosynthesis	high latitude_negative
ARID1A	Other.types.of.O.glycan.biosynthesis	high latitude_negative
TP53	Glycosaminoglycan.biosynthesis...chondroitin.sulfate...dermatan.sulfate	high latitude_negative
PIK3CA	Glycosaminoglycan.biosynthesis...chondroitin.sulfate...dermatan.sulfate	high latitude_negative
EFNB3	Glycosaminoglycan.biosynthesis...chondroitin.sulfate...dermatan.sulfate	high latitude_negative
SMAD4	Glycosaminoglycan.biosynthesis...chondroitin.sulfate...dermatan.sulfate	high latitude_negative
RNF43	Glycosaminoglycan.biosynthesis...chondroitin.sulfate...dermatan.sulfate	high latitude_negative
HLA-B	Glycosaminoglycan.biosynthesis...chondroitin.sulfate...dermatan.sulfate	high latitude_negative
RHOA	Glycosaminoglycan.biosynthesis...keratan.sulfate	high latitude_negative
CDH1	Glycosylphosphatidylinositol..GPI..anchor.biosynthesis	high latitude_negative
ARID1A	Glycosphingolipid.biosynthesis...lacto.and.neolacto.series	high latitude_negative
BCOR	Glycosphingolipid.biosynthesis...ganglio.series	high latitude_negative
CDH1	Glycosphingolipid.biosynthesis...ganglio.series	high latitude_negative
ARID1A	Pantothenate.and.CoA.biosynthesis	high latitude_negative
CTNNB1	Pantothenate.and.CoA.biosynthesis	high latitude_negative
BCOR	One.carbon.pool.by.folate	high latitude_negative
PTEN	One.carbon.pool.by.folate	high latitude_negative
CTNNB1	One.carbon.pool.by.folate	high latitude_negative
OR11L1	One.carbon.pool.by.folate	high latitude_negative
KRAS	Retinol.metabolism	high latitude_negative
PTEN	Porphyrin.and.chlorophyll.metabolism	high latitude_negative
BCOR	Ubiquinone.and.other.terpenoid.quinone.biosynthesis	high latitude_negative
CDH1	Ubiquinone.and.other.terpenoid.quinone.biosynthesis	high latitude_negative
KRAS	Metabolism.of.xenobiotics.by.cytochrome.P450	high latitude_negative
RHOA	Drug.metabolism...cytochrome.P450	high latitude_negative
RNF43	Glycolysis...Gluconeogenesis	high latitude_positive
CDH1	Citrate.cycle..TCA.cycle.	high latitude_positive
RNF43	Citrate.cycle..TCA.cycle.	high latitude_positive
RNF43	Pentose.phosphate.pathway	high latitude_positive
RNF43	Fructose.and.mannose.metabolism	high latitude_positive
PIK3CA	Galactose.metabolism	high latitude_positive
RHOA	Galactose.metabolism	high latitude_positive
HLA-B	Galactose.metabolism	high latitude_positive
B2M	Amino.sugar.and.nucleotide.sugar.metabolism	high latitude_positive
TP53	Pyruvate.metabolism	high latitude_positive
RNF43	Pyruvate.metabolism	high latitude_positive
CDH8	Pyruvate.metabolism	high latitude_positive
CDH1	Glyoxylate.and.dicarboxylate.metabolism	high latitude_positive
RNF43	Glyoxylate.and.dicarboxylate.metabolism	high latitude_positive
RHOA	Propanoate.metabolism	high latitude_positive
RNF43	Propanoate.metabolism	high latitude_positive
CDH8	Propanoate.metabolism	high latitude_positive
RNF43	Butanoate.metabolism	high latitude_positive
HLA-B	Butanoate.metabolism	high latitude_positive
RNF43	Oxidative.phosphorylation	high latitude_positive
RHOA	Sulfur.metabolism	high latitude_positive
B2M	Sulfur.metabolism	high latitude_positive
RNF43	Fatty.acid.elongation	high latitude_positive
CDH1	Steroid.biosynthesis	high latitude_positive
RHOA	Primary.bile.acid.biosynthesis	high latitude_positive
ARID1A	Glycerolipid.metabolism	high latitude_positive
BCOR	Glycerolipid.metabolism	high latitude_positive
RHOA	Glycerophospholipid.metabolism	high latitude_positive
RHOA	Ether.lipid.metabolism	high latitude_positive
BCOR	Arachidonic.acid.metabolism	high latitude_positive
HLA-B	Arachidonic.acid.metabolism	high latitude_positive
BCOR	Linoleic.acid.metabolism	high latitude_positive
RNF43	Linoleic.acid.metabolism	high latitude_positive
RHOA	Purine.metabolism	high latitude_positive
CDH1	Purine.metabolism	high latitude_positive
CDH1	Pyrimidine.metabolism	high latitude_positive
CDH1	X.Alanine..aspartate.and.glutamate.metabolism.	high latitude_positive
PTEN	Cysteine.and.methionine.metabolism	high latitude_positive
B2M	Cysteine.and.methionine.metabolism	high latitude_positive
MAP2K7	Cysteine.and.methionine.metabolism	high latitude_positive
EFNB3	Cysteine.and.methionine.metabolism	high latitude_positive
RNF43	Cysteine.and.methionine.metabolism	high latitude_positive
RNF43	X.Valine..leucine.and.isoleucine.degradation.	high latitude_positive
HLA-B	X.Valine..leucine.and.isoleucine.degradation.	high latitude_positive
CDH8	X.Valine..leucine.and.isoleucine.degradation.	high latitude_positive
RNF43	Arginine.biosynthesis	high latitude_positive
RNF43	Arginine.and.proline.metabolism	high latitude_positive
BCOR	Histidine.metabolism	high latitude_positive
HLA-B	Histidine.metabolism	high latitude_positive
TP53	Tyrosine.metabolism	high latitude_positive
KRAS	Tyrosine.metabolism	high latitude_positive
HLA-B	Tyrosine.metabolism	high latitude_positive
TP53	Phenylalanine.metabolism	high latitude_positive
HLA-B	Phenylalanine.metabolism	high latitude_positive
CDH8	Phenylalanine.metabolism	high latitude_positive
KRAS	Taurine.and.hypotaurine.metabolism	high latitude_positive
RHOA	Taurine.and.hypotaurine.metabolism	high latitude_positive
ELF3	Taurine.and.hypotaurine.metabolism	high latitude_positive
OR11L1	Taurine.and.hypotaurine.metabolism	high latitude_positive
TP53	Glutathione.metabolism	high latitude_positive
RHOA	Glutathione.metabolism	high latitude_positive
PIK3CA	Other.types.of.O.glycan.biosynthesis	high latitude_positive
RNF43	Other.types.of.O.glycan.biosynthesis	high latitude_positive
ELF3	Other.types.of.O.glycan.biosynthesis	high latitude_positive
CDH1	Glycosaminoglycan.biosynthesis...chondroitin.sulfate...dermatan.sulfate	high latitude_positive
RNF43	Glycosaminoglycan.biosynthesis...heparan.sulfate...heparin	high latitude_positive
HLA-B	Glycosaminoglycan.biosynthesis...heparan.sulfate...heparin	high latitude_positive
RHOA	Glycosaminoglycan.degradation	high latitude_positive
TP53	Glycosylphosphatidylinositol..GPI..anchor.biosynthesis	high latitude_positive
ELF3	Glycosphingolipid.biosynthesis...lacto.and.neolacto.series	high latitude_positive
RHOA	Glycosphingolipid.biosynthesis...globo.and.isoglobo.series	high latitude_positive
TP53	Glycosphingolipid.biosynthesis...ganglio.series	high latitude_positive
RHOA	Other.glycan.degradation	high latitude_positive
B2M	Thiamine.metabolism	high latitude_positive
PIK3CA	Riboflavin.metabolism	high latitude_positive
PTEN	Riboflavin.metabolism	high latitude_positive
B2M	Riboflavin.metabolism	high latitude_positive
HLA-B	Vitamin.B6.metabolism	high latitude_positive
OR11L1	Vitamin.B6.metabolism	high latitude_positive
PIK3CA	Nicotinate.and.nicotinamide.metabolism	high latitude_positive
EFNB3	Nicotinate.and.nicotinamide.metabolism	high latitude_positive
CTNNB1	Nicotinate.and.nicotinamide.metabolism	high latitude_positive
OR11L1	Nicotinate.and.nicotinamide.metabolism	high latitude_positive
PIK3CA	Pantothenate.and.CoA.biosynthesis	high latitude_positive
B2M	Pantothenate.and.CoA.biosynthesis	high latitude_positive
EFNB3	Pantothenate.and.CoA.biosynthesis	high latitude_positive
RNF43	Pantothenate.and.CoA.biosynthesis	high latitude_positive
HLA-B	Pantothenate.and.CoA.biosynthesis	high latitude_positive
RNF43	Folate.biosynthesis	high latitude_positive
ARID1A	One.carbon.pool.by.folate	high latitude_positive
PIK3CA	One.carbon.pool.by.folate	high latitude_positive
B2M	One.carbon.pool.by.folate	high latitude_positive
EFNB3	One.carbon.pool.by.folate	high latitude_positive
CDH1	One.carbon.pool.by.folate	high latitude_positive
RNF43	One.carbon.pool.by.folate	high latitude_positive
HLA-B	One.carbon.pool.by.folate	high latitude_positive
RHOA	Retinol.metabolism	high latitude_positive
PIK3CA	Porphyrin.and.chlorophyll.metabolism	high latitude_positive
RHOA	Porphyrin.and.chlorophyll.metabolism	high latitude_positive
RNF43	Porphyrin.and.chlorophyll.metabolism	high latitude_positive
HLA-B	Ubiquinone.and.other.terpenoid.quinone.biosynthesis	high latitude_positive
TP53	Terpenoid.backbone.biosynthesis	high latitude_positive
CDH1	Terpenoid.backbone.biosynthesis	high latitude_positive
RNF43	Terpenoid.backbone.biosynthesis	high latitude_positive
HLA-B	Terpenoid.backbone.biosynthesis	high latitude_positive
RHOA	Metabolism.of.xenobiotics.by.cytochrome.P450	high latitude_positive
KRAS	Drug.metabolism...cytochrome.P450	high latitude_positive
RNF43	Drug.metabolism...other.enzymes	high latitude_positive
ARID1A	Inositol.phosphate.metabolism	low latitude_negative
TP53	Nitrogen.metabolism	low latitude_negative
ARID1A	Fatty.acid.biosynthesis	low latitude_negative
PIK3CA	Fatty.acid.biosynthesis	low latitude_negative
ARID1A	Steroid.biosynthesis	low latitude_negative
KRAS	Primary.bile.acid.biosynthesis	low latitude_negative
TP53	Glycerophospholipid.metabolism	low latitude_negative
KRAS	Ether.lipid.metabolism	low latitude_negative
ARID1A	Sphingolipid.metabolism	low latitude_negative
KRAS	Sphingolipid.metabolism	low latitude_negative
PIK3CA	Sphingolipid.metabolism	low latitude_negative
PIK3CA	Arachidonic.acid.metabolism	low latitude_negative
TP53	Linoleic.acid.metabolism	low latitude_negative
ARID1A	alpha.Linolenic.acid.metabolism	low latitude_negative
ARID1A	Cysteine.and.methionine.metabolism	low latitude_negative
PIK3CA	Cysteine.and.methionine.metabolism	low latitude_negative
ARID1A	Taurine.and.hypotaurine.metabolism	low latitude_negative
KRAS	Taurine.and.hypotaurine.metabolism	low latitude_negative
ARID1A	Phosphonate.and.phosphinate.metabolism	low latitude_negative
KRAS	Glutathione.metabolism	low latitude_negative
PIK3CA	Glutathione.metabolism	low latitude_negative
PIK3CA	N.Glycan.biosynthesis	low latitude_negative
KRAS	Mannose.type.O.glycan.biosynthesis	low latitude_negative
PIK3CA	One.carbon.pool.by.folate	low latitude_negative
KRAS	Metabolism.of.xenobiotics.by.cytochrome.P450	low latitude_negative
PIK3CA	Metabolism.of.xenobiotics.by.cytochrome.P450	low latitude_negative
KRAS	Drug.metabolism...cytochrome.P450	low latitude_negative
PIK3CA	Drug.metabolism...cytochrome.P450	low latitude_negative
TP53	Citrate.cycle..TCA.cycle.	low latitude_positive
TP53	Pentose.phosphate.pathway	low latitude_positive
SMAD4	Pentose.phosphate.pathway	low latitude_positive
KRAS	Pentose.and.glucuronate.interconversions	low latitude_positive
SMAD4	Fructose.and.mannose.metabolism	low latitude_positive
TP53	Pyruvate.metabolism	low latitude_positive
TP53	Propanoate.metabolism	low latitude_positive
SMAD4	Sulfur.metabolism	low latitude_positive
KRAS	Fatty.acid.biosynthesis	low latitude_positive
ARID1A	Fatty.acid.degradation	low latitude_positive
KRAS	Steroid.biosynthesis	low latitude_positive
TP53	Glycerolipid.metabolism	low latitude_positive
PIK3CA	Glycerolipid.metabolism	low latitude_positive
TP53	Sphingolipid.metabolism	low latitude_positive
ARID1A	Arachidonic.acid.metabolism	low latitude_positive
KRAS	Arachidonic.acid.metabolism	low latitude_positive
KRAS	Linoleic.acid.metabolism	low latitude_positive
KRAS	Lysine.degradation	low latitude_positive
TP53	Arginine.biosynthesis	low latitude_positive
KRAS	Tyrosine.metabolism	low latitude_positive
TP53	Glutathione.metabolism	low latitude_positive
PIK3CA	Glycosaminoglycan.biosynthesis...keratan.sulfate	low latitude_positive
TP53	Glycosphingolipid.biosynthesis...ganglio.series	low latitude_positive
PIK3CA	Nicotinate.and.nicotinamide.metabolism	low latitude_positive
KRAS	One.carbon.pool.by.folate	low latitude_positive
TP53	Metabolism.of.xenobiotics.by.cytochrome.P450	low latitude_positive
TP53	Drug.metabolism...cytochrome.P450	low latitude_positive

## Sheet: Sheet2
A detailed list of mutational types of samples in various countries
Frame_Shift_Del
Silent
Missense_Mutation
3'UTR
Splice_Site
5'UTR
Nonsense_Mutation
RNA
Splice_Region
5'Flank
Intron
Frame_Shift_Ins
3'Flank
In_Frame_Del
In_Frame_Ins
Nonstop_Mutation
Translation_Start_Site
IGR

## Sheet: Sheet3
Differential genes of high latitude and types of mutations
Differential genes	mutations
SLC9A1	Silent
ADCY1	Silent
KLHL1	Missense_Mutation
NALCN	Missense_Mutation
SIRPB1	Nonsense_Mutation
GRM1	Missense_Mutation
RELN	Missense_Mutation
RNASE4	Silent
PLXNB3	Missense_Mutation
LIN9	Splice_Site
ECE2	Silent
CPZ	Missense_Mutation
PDHA2	Missense_Mutation
CDH12	Missense_Mutation
THBS4	Frame_Shift_Del
WISP1	Missense_Mutation
OR4C15	Silent
NALCN	Intron
PTPRS	Silent
COL6A3	Missense_Mutation
RPL22L1	3'UTR
LRFN2	Missense_Mutation
MUC5AC	Silent
OR52J3	Frame_Shift_Del
BDNF	Intron
CENPN	Frame_Shift_Del
INSM1	Silent
SLC9A1	Missense_Mutation
C1orf94	Nonsense_Mutation
ADAM30	Silent
FCGR2A	3'UTR
PAPPA2	Missense_Mutation
TMEM206	Missense_Mutation
OR1C1	Silent
LHCGR	3'UTR
TEKT4	Missense_Mutation
SPAG16	Missense_Mutation
SYNPR	Missense_Mutation
MORC1	Frame_Shift_Del
CASR	Missense_Mutation
COL6A6	Missense_Mutation
SUCNR1	Nonsense_Mutation
VEPH1	Frame_Shift_Ins
LYAR	Missense_Mutation
TRIM60	Frame_Shift_Del
CDH12	Frame_Shift_Del
GABRG2	Silent
HK3	Silent
HK3	Silent
GUCA1A	Missense_Mutation
TMEM200A	Silent
EYA4	Missense_Mutation
ZP3	Missense_Mutation
RELN	Missense_Mutation
ASB15	Silent
DGKI	Missense_Mutation
LZTS1	3'UTR
AP3M2	Missense_Mutation
PSKH2	Silent
FER1L6	Intron
FER1L6	Missense_Mutation
WISP1	Frame_Shift_Del
OGDHL	Silent
SLIT1	Missense_Mutation
BRSK2	Missense_Mutation
OR4C15	Missense_Mutation
OR4D10	3'UTR
CATSPER1	Frame_Shift_Ins
BCO2	Frame_Shift_Del
KCNJ1	Missense_Mutation
KCNJ1	Frame_Shift_Del
LRTM2	Missense_Mutation
CLEC12A	Splice_Region
KRAS	Missense_Mutation
SLC17A8	Silent
OXGR1	Missense_Mutation
NALCN	Missense_Mutation
DACT1	Nonsense_Mutation
OTOA	Missense_Mutation
KRT28	Silent
RHBDF2	Silent
POTEC	Silent
PRTN3	Missense_Mutation
PTPRS	Missense_Mutation
PTPRS	Frame_Shift_Del
OLFM2	Silent
ICAM1	Missense_Mutation
FPR3	Silent
VSTM1	Translation_Start_Site
LILRB4	Silent
NOP56	Intron
PROKR2	Missense_Mutation
RBPJL	Missense_Mutation
NELFCD	Missense_Mutation
TLR8	Missense_Mutation
OPRD1	Missense_Mutation
ADAM29	Silent
IFI30	Missense_Mutation
CAMK2G	Splice_Site
NALCN	Silent
RTL1	Missense_Mutation
CETN1	Missense_Mutation
MYO7B	Missense_Mutation
PRSS37	Intron
NRG1	Missense_Mutation
SLC24A2	Silent
BCO2	Missense_Mutation
CLLU1	Missense_Mutation
SHISA2	Missense_Mutation
KLHL1	Missense_Mutation
NALCN	Intron
OR4N2	Missense_Mutation
SLC8A3	Missense_Mutation
NLRP13	Missense_Mutation
DOK5	Missense_Mutation
TAS1R3	Silent
TTBK1	Missense_Mutation
BDNF	Missense_Mutation
CD163	Missense_Mutation
SIGLEC7	Missense_Mutation
FPR3	Frame_Shift_Del
TAS1R3	Silent
ZNF683	Silent
C1orf94	Missense_Mutation
KCNJ10	Missense_Mutation
NCF2	Silent
MYOG	Silent
SCN5A	Missense_Mutation
ALDH1L1	Silent
EPHB1	Missense_Mutation
EPHB1	Missense_Mutation
VEPH1	Missense_Mutation
DCHS2	Missense_Mutation
DCHS2	Missense_Mutation
CDH12	Silent
FAM169A	Missense_Mutation
GUCA1A	Silent
GRM1	Missense_Mutation
ADAM22	Intron
CLDN12	5'UTR
ZAN	Silent
ZAN	Missense_Mutation
DENND2A	Missense_Mutation
LZTS1	Missense_Mutation
CHRNA6	Missense_Mutation
WISP1	Silent
CD274	Missense_Mutation
TLE4	Missense_Mutation
SPATA31D1	Missense_Mutation
LCN8	Missense_Mutation
IL2RA	Missense_Mutation
IFIT2	Missense_Mutation
PRLHR	3'UTR
HMX2	Silent
MUC6	Silent
MUC6	Missense_Mutation
OR2AG2	Frame_Shift_Del
INSC	Missense_Mutation
CLEC4A	Missense_Mutation
CLEC4D	5'UTR
KRT72	Silent
AMHR2	Missense_Mutation
GLI1	Frame_Shift_Del
GLI1	Missense_Mutation
LECT1	Silent
OR4N2	Silent
SLC8A3	Missense_Mutation
ITPKA	3'UTR
FAM214A	Silent
IGSF6	5'UTR
KCNH4	Silent
ASB16	Intron
PPM1E	Missense_Mutation
GNA11	Frame_Shift_Del
FBN3	Missense_Mutation
OR7D4	Missense_Mutation
SYT5	Missense_Mutation
CST8	5'UTR
BCAS1	Missense_Mutation
COL18A1	Missense_Mutation
COL18A1	Frame_Shift_Del
MAP7D2	Nonsense_Mutation
ALAS2	Missense_Mutation
TEX11	5'UTR
TENM1	Silent
IGSF1	Missense_Mutation
PLXNB3	Frame_Shift_Del
OR1C1	Silent
SCN5A	Missense_Mutation
TLE4	Missense_Mutation
THNSL1	3'UTR
BICC1	Missense_Mutation
COL17A1	Silent
KLK8	Silent
GBP4	Missense_Mutation
COL6A3	Silent
ALDH1L1	Intron
DCHS2	Silent
BRIX1	Silent
RELN	Silent
TAS2R16	Missense_Mutation
MYPN	Missense_Mutation
CAMK2G	Silent
OR8H1	Missense_Mutation
NALCN	5'UTR
DACT1	Missense_Mutation
KCNK10	Missense_Mutation
LILRA4	Missense_Mutation
HAO1	Silent
TTBK1	Missense_Mutation
C3	Silent
NUP210L	Missense_Mutation
F13B	Missense_Mutation
2022-03-11	Missense_Mutation
FAM214A	5'UTR
OTOA	Silent
KRTAP13-2	Silent
PLEKHN1	Missense_Mutation
ESPN	Frame_Shift_Del
ZNF683	Missense_Mutation
SLC9A1	Missense_Mutation
AHDC1	Silent
P3H1	Nonsense_Mutation
ADAM30	Frame_Shift_Del
NUP210L	Missense_Mutation
OR6K3	Missense_Mutation
PVRL4	Missense_Mutation
SLC26A9	Silent
C1orf116	Silent
DISP1	Frame_Shift_Del
FSIP2	Silent
SPAG16	Silent
SPAG16	Missense_Mutation
COL6A3	Missense_Mutation
COL6A3	Silent
VEPH1	Splice_Region
VEPH1	Missense_Mutation
VEPH1	5'UTR
PEX5L	Silent
PEX5L	5'UTR
SLC9A3	Intron
BRIX1	Intron
HAPLN1	Frame_Shift_Del
FABP6	Silent
GABRG2	3'UTR
GCNT2	Intron
TAP1	Missense_Mutation
GRM4	Silent
TTBK1	Silent
NOX3	Missense_Mutation
ZPBP	Missense_Mutation
FKBP6	Missense_Mutation
ADAM22	Silent
RELN	Missense_Mutation
KCND2	Missense_Mutation
HYAL4	Missense_Mutation
SLC13A4	Missense_Mutation
LZTS1	Silent
ADAMDEC1	Splice_Region
POMK	Silent
FER1L6	Missense_Mutation
TLE4	3'UTR
LRRC18	Frame_Shift_Ins
ASCL3	Nonsense_Mutation
SLC43A3	Missense_Mutation
SCGB1A1	Silent
BCO2	Missense_Mutation
PDZD3	Missense_Mutation
KRT72	Missense_Mutation
KLHL1	Missense_Mutation
KDELC1	Missense_Mutation
MEIS2	5'UTR
MEGF11	Splice_Region
RGS11	Silent
SMPD3	Silent
CCL18	Missense_Mutation
STAC2	Missense_Mutation
ASB16	Intron
MPO	Silent
PTPRS	Silent
RFX2	Missense_Mutation
C3	Missense_Mutation
ICAM1	Missense_Mutation
KIRREL2	Frame_Shift_Del
NLRP13	Silent
OTUD6A	Missense_Mutation
FRMD7	Nonsense_Mutation
ESPN	Nonsense_Mutation
MFSD2A	Silent
ACOT11	Silent
FPGT-TNNI3K	Missense_Mutation
PVRL4	Silent
FCGR2A	Missense_Mutation
DISP1	Missense_Mutation
SOX11	Frame_Shift_Ins
EVX2	Nonsense_Mutation
SCN5A	Missense_Mutation
MORC1	Silent
CASR	Missense_Mutation
SLC6A18	Missense_Mutation
TTBK1	Missense_Mutation
C6orf58	Missense_Mutation
GRM1	Missense_Mutation
TFEC	Frame_Shift_Del
WEE2	Missense_Mutation
CTSB	3'UTR
LZTS1	Silent
CA9	Missense_Mutation
TLE4	Silent
OGDHL	Missense_Mutation
OIT3	Missense_Mutation
CAMK2G	Missense_Mutation
CDHR1	Missense_Mutation
SLIT1	Silent
COL17A1	Missense_Mutation
MUC6	Silent
INSC	3'UTR
OR4C15	Missense_Mutation
CLEC4A	Frame_Shift_Del
KRAS	Missense_Mutation
LECT1	Frame_Shift_Del
WARS	Missense_Mutation
MEIS2	Silent
MEIS2	Missense_Mutation
SLC30A4	Frame_Shift_Ins
FAM214A	Missense_Mutation
FOXL1	3'UTR
MMP28	Silent
KRT28	Silent
KCNH4	Silent
ADAM11	Missense_Mutation
ADAM11	Silent
ANKRD30B	Missense_Mutation
PRSS57	Missense_Mutation
PTPRS	Missense_Mutation
NRTN	Frame_Shift_Del
RFX2	Missense_Mutation
FBN3	Frame_Shift_Del
OLFM2	Missense_Mutation
RTBDN	Frame_Shift_Del
HAO1	Missense_Mutation
COL18A1	Silent
OSM	Missense_Mutation
TYMP	Missense_Mutation
KLHDC7B	Silent
PLXNB3	Missense_Mutation
ADAM30	Nonsense_Mutation
PKLR	Missense_Mutation
FAM177B	3'UTR
SP5	Silent
WNT6	Silent
COL6A3	Silent
PRSS50	Silent
ECE2	Missense_Mutation
LYAR	Frame_Shift_Ins
CPZ	Missense_Mutation
CHRNA9	Frame_Shift_Del
BMPR1B	Missense_Mutation
DCHS2	Silent
TRIM60	Missense_Mutation
CDC20B	Missense_Mutation
EPB41L4A	Frame_Shift_Del
FTMT	Silent
DPCR1	Intron
C6orf25	Intron
TINAG	Missense_Mutation
GRM1	Missense_Mutation
ZPBP	Missense_Mutation
ABCB4	Missense_Mutation
ZAN	Missense_Mutation
SPAG11A	Frame_Shift_Del
CHRNA6	Missense_Mutation
CRISPLD1	Missense_Mutation
PSKH2	Missense_Mutation
MATN2	Missense_Mutation
CD274	3'UTR
ZER1	Silent
IL2RA	3'UTR
BICC1	Silent
STK32C	Missense_Mutation
RAB39A	Missense_Mutation
KRAS	Missense_Mutation
GLI1	Frame_Shift_Del
ITGBL1	Missense_Mutation
OTX2	3'Flank
OTX2	Frame_Shift_Del
WARS	Missense_Mutation
ST8SIA2	3'Flank
POTEC	Frame_Shift_Ins
PTPRS	Silent
RFX2	Missense_Mutation
RFX2	Silent
ICAM1	Frame_Shift_Del
PDCD2L	Silent
DMRTC2	Silent
SIGLEC9	Silent
KIR2DL1	Silent
KIR2DL1	3'Flank
EPS8L1	Missense_Mutation
ZIM3	Frame_Shift_Del
SYNDIG1	Silent
COL18A1	Silent
KLHDC7B	Missense_Mutation
TENM1	Missense_Mutation
IGSF1	Missense_Mutation
PAPPA2	Nonsense_Mutation
SCN5A	Missense_Mutation
DRD5	Missense_Mutation
FTMT	Missense_Mutation
ABCB4	Silent
NRG1	Missense_Mutation
SLIT1	Silent
KRT72	Missense_Mutation
KRT18	Missense_Mutation
CCL18	Missense_Mutation
MPO	Silent
TMC2	Missense_Mutation
SYNDIG1	Silent
OR4C15	Missense_Mutation
KRTAP9-3	Missense_Mutation
GRM1	Nonsense_Mutation
SLC17A8	Silent
CRISPLD1	3'UTR
MUC6	Frame_Shift_Del
CLLU1OS	Silent
AQP8	Splice_Site
APMAP	Missense_Mutation
PSKH2	Nonsense_Mutation
LRRC18	Missense_Mutation
NPAP1	Missense_Mutation
RGS11	Missense_Mutation
TAS1R3	Frame_Shift_Del
WNT4	3'UTR
ZNF683	Silent
AHDC1	Missense_Mutation
FPGT-TNNI3K	Frame_Shift_Del
CD84	Missense_Mutation
ADORA1	Silent
TMEM206	3'UTR
DISP1	Missense_Mutation
OR14A16	Silent
ACMSD	Missense_Mutation
SCN5A	Missense_Mutation
SCN5A	Missense_Mutation
COL6A6	Missense_Mutation
EPHB1	Missense_Mutation
NKX3-2	Missense_Mutation
PCSK1	Missense_Mutation
EYA4	Missense_Mutation
ADCY1	Silent
ABCB4	Missense_Mutation
ADAM22	Missense_Mutation
ZAN	Missense_Mutation
ASB15	3'UTR
SLC18A1	Splice_Region
NRG1	Frame_Shift_Del
FER1L6	Frame_Shift_Del
WISP1	Missense_Mutation
CD274	Missense_Mutation
CTSV	Missense_Mutation
ZNF618	Silent
ASS1	Missense_Mutation
OLAH	5'UTR
IFITM1	Frame_Shift_Del
MUC5AC	Missense_Mutation
TRIM48	3'UTR
TRIM48	3'UTR
OR5F1	Missense_Mutation
C11orf53	Missense_Mutation
PDE6H	Missense_Mutation
KRT18	Missense_Mutation
STAC3	Missense_Mutation
PLXNC1	Silent
LECT1	Silent
OTX2	Silent
MEGF11	Silent
IQCH	Missense_Mutation
ITGAD	Frame_Shift_Del
VMO1	3'UTR
KRT12	Missense_Mutation
KRT40	Missense_Mutation
KRT40	Silent
KCNH4	Silent
FBN3	Missense_Mutation
OR7G2	Frame_Shift_Ins
OR7D4	Missense_Mutation
ISYNA1	Missense_Mutation
KIRREL2	Silent
CYP2B6	Silent
LILRB4	Silent
ZIM3	Missense_Mutation
FRMD7	Missense_Mutation
C3	Missense_Mutation
TAS1R3	Silent
HK3	Missense_Mutation
KCND2	Missense_Mutation
DGKI	3'UTR
UBASH3B	Missense_Mutation
KHDRBS2	Missense_Mutation
CRX	Missense_Mutation
ADAM30	5'UTR
PAPPA2	Silent
ADORA1	Silent
FSIP2	Silent
COL6A3	Silent
NRG1	Intron
MS4A14	Missense_Mutation
NALCN	Missense_Mutation
POTEC	Missense_Mutation
MUC6	Silent
AHDC1	Frame_Shift_Del
NUP210L	Missense_Mutation
COL6A3	Frame_Shift_Del
SLC9A3	Missense_Mutation
THBS4	Intron
C6orf165	Missense_Mutation
ADCY1	Missense_Mutation
ADCY1	Nonsense_Mutation
RELN	Missense_Mutation
GJD4	Missense_Mutation
IFIT2	Missense_Mutation
RP11-108K14.8	Missense_Mutation
C11orf16	Missense_Mutation
FOLR1	Silent
LRRC32	Missense_Mutation
CPM	3'UTR
EPSTI1	Missense_Mutation
MEIS2	5'UTR
SLC30A4	In_Frame_Del
SEZ6	Missense_Mutation
RHBDF2	Missense_Mutation
NETO1	Nonsense_Mutation
GNA11	Missense_Mutation
FUT6	3'UTR
C3	Missense_Mutation
FBN3	Frame_Shift_Del
ICAM1	Missense_Mutation
KIR2DL1	Silent
RBPJL	Missense_Mutation
TLR8	Silent
CYBB	Missense_Mutation
DGKK	Missense_Mutation
ALAS2	Missense_Mutation
ALAS2	Missense_Mutation
TENM1	Missense_Mutation
BCAS1	Missense_Mutation
TNN	Silent
LRFN2	Missense_Mutation
LZTS1	Missense_Mutation
SPATA22	Missense_Mutation
CST8	Silent
SP7	Frame_Shift_Ins
CDH12	Silent
CD163	Missense_Mutation
ITGAD	Missense_Mutation
ALDH1L1	Missense_Mutation
CHRNA9	Nonstop_Mutation
GABRG2	Silent
HIST1H1B	Nonsense_Mutation
RELN	Silent
OR52K2	Silent
MEIS2	Missense_Mutation
NOP56	Intron
NUP210L	Missense_Mutation
TNN	Missense_Mutation
PAPPA2	Missense_Mutation
ADORA1	5'UTR
DISP1	Missense_Mutation
SOX11	Silent
TSPYL6	Silent
LYG2	Missense_Mutation
SULT1C2	Missense_Mutation
SLC6A6	Silent
COL6A6	Missense_Mutation
EPHB1	Frame_Shift_Del
NKX3-2	Silent
DCHS2	Missense_Mutation
SLC9A3	Silent
CDH12	Silent
THBS4	Missense_Mutation
HAPLN1	Missense_Mutation
EPB41L4A	Missense_Mutation
GCNT2	Intron
TINAG	Missense_Mutation
HOXA2	Frame_Shift_Del
ZP3	Missense_Mutation
ZAN	Missense_Mutation
RELN	Splice_Site
SLC13A4	Missense_Mutation
DENND2A	Missense_Mutation
WISP1	Silent
GJD4	Frame_Shift_Del
OIT3	5'UTR
MUC6	Silent
OR52J3	Frame_Shift_Del
OR4C15	Missense_Mutation
BCAT1	Missense_Mutation
PLXNC1	Missense_Mutation
TBPL2	Missense_Mutation
KCNK13	Frame_Shift_Ins
MEGF11	Missense_Mutation
ST8SIA2	Silent
GP2	Missense_Mutation
SMPD3	Missense_Mutation
OR1A1	Missense_Mutation
KRTAP4-6	Missense_Mutation
NME1	3'UTR
EFCAB3	Splice_Site
RHBDF2	Frame_Shift_Del
PTPRS	Missense_Mutation
EPS8L1	Missense_Mutation
PAK7	Frame_Shift_Del
YDJC	5'UTR
TMPRSS6	Silent
DGKK	Missense_Mutation
FRMPD3	Missense_Mutation
TENM1	Missense_Mutation
USP26	Frame_Shift_Del
USP9Y	Frame_Shift_Del
ECHDC2	Missense_Mutation
PVRL4	Missense_Mutation
TNN	Missense_Mutation
SP5	Silent
SLC38A3	Missense_Mutation
EPHB1	Missense_Mutation
BMPR1B	Frame_Shift_Ins
PCSK1	5'UTR
TAP1	Frame_Shift_Del
HLA-DOA	Silent
TTBK1	Missense_Mutation
SLC13A4	Silent
DENND2A	Frame_Shift_Del
LRIT2	Silent
INSC	5'UTR
GLI1	Missense_Mutation
AVIL	Missense_Mutation
TMC2	Missense_Mutation
DGKK	Missense_Mutation
ALAS2	Frame_Shift_Del
OR1C1	Missense_Mutation
C15orf26	Missense_Mutation
ADORA1	Missense_Mutation
SLC38A3	Missense_Mutation
COL6A5	Silent
GRM1	Missense_Mutation
ADCY1	Silent
AOC1	Intron
BPI	Missense_Mutation
NUP210L	Frame_Shift_Del
PKLR	Silent
OR6K3	Missense_Mutation
PAPPA2	Missense_Mutation
KCNF1	Missense_Mutation
ACMSD	Silent
EVX2	Missense_Mutation
COL6A3	Missense_Mutation
AMT	3'UTR
PEX5L	3'UTR
UTS2B	5'UTR
PDHA2	Silent
TLR2	Missense_Mutation
HK3	Silent
TTBK1	Missense_Mutation
HOXA2	Missense_Mutation
ADAM22	Missense_Mutation
RELN	Missense_Mutation
RELN	Missense_Mutation
MFHAS1	Nonsense_Mutation
NRG1	Intron
CA9	Missense_Mutation
SLIT1	Silent
HMX2	Missense_Mutation
MUC6	Silent
ACSM4	Missense_Mutation
SLC17A8	Missense_Mutation
SHISA2	Missense_Mutation
OTX2	Missense_Mutation
DACT1	Silent
WARS	Missense_Mutation
MEIS2	5'UTR
OTOA	Frame_Shift_Del
HSD3B7	Missense_Mutation
CLEC18C	5'UTR
SLC25A23	Silent
RCN3	Missense_Mutation
SIRPD	Missense_Mutation
HAO1	Missense_Mutation
OSM	Missense_Mutation
TENM1	Missense_Mutation
TENM1	Missense_Mutation
P3H1	Silent
NUP210L	Frame_Shift_Del
NUP210L	Missense_Mutation
OR6K3	Missense_Mutation
CD84	5'UTR
TUBA3E	Missense_Mutation
RTP5	Missense_Mutation
AMT	Missense_Mutation
LSMEM2	Silent
HHLA2	Missense_Mutation
UPK1B	Missense_Mutation
DRD5	Missense_Mutation
TLR2	Silent
SLC9A3	Missense_Mutation
HLA-DOA	3'UTR
KHDRBS2	Missense_Mutation
HOXA2	Frame_Shift_Del
CPVL	3'UTR
CPVL	Frame_Shift_Del
ZPBP	3'UTR
WEE2	Missense_Mutation
AOC1	Missense_Mutation
MFHAS1	Missense_Mutation
CTSB	Silent
LZTS1	Silent
LZTS1	Silent
NRG1	Intron
CHRNA6	Frame_Shift_Del
FER1L6	Nonsense_Mutation
BARHL1	Missense_Mutation
GJD4	Missense_Mutation
BICC1	Intron
MYPN	Frame_Shift_Del
OIT3	5'UTR
OIT3	Silent
ART1	Frame_Shift_Del
OR2AG2	Silent
BDNF	Missense_Mutation
CATSPER1	Silent
SLC6A13	Missense_Mutation
CLEC4A	Missense_Mutation
KRAS	Missense_Mutation
KRT18	Missense_Mutation
AMHR2	Silent
DGKA	Intron
GLI1	Frame_Shift_Del
DPY19L2	Frame_Shift_Ins
PLXNC1	Frame_Shift_Del
RNASE2	Translation_Start_Site
RTL1	Missense_Mutation
RTL1	Missense_Mutation
SMPD3	Missense_Mutation
CENPN	Intron
SEZ6	Frame_Shift_Del
C17orf98	3'UTR
KRTAP4-6	Silent
PTPRS	Silent
PTPRS	Silent
RFX2	Missense_Mutation
FBN3	Missense_Mutation
OR7G2	Missense_Mutation
OR7G2	Frame_Shift_Ins
OR7G2	Missense_Mutation
KIRREL2	Missense_Mutation
VSTM1	5'UTR
BCAS1	Missense_Mutation
KRTAP13-2	Missense_Mutation
KRTAP10-1	Frame_Shift_Del
SLC38A5	Silent
ABCB4	Nonstop_Mutation
CATSPER1	3'UTR
HAO2	Missense_Mutation
NUP210L	Silent
DIEXF	Silent
OR2C3	Frame_Shift_Del
TUBA3E	Missense_Mutation
ALDH1L1	Nonsense_Mutation
DCHS2	Silent
ADAM29	Frame_Shift_Ins
2022-03-11	Missense_Mutation
THBS4	Missense_Mutation
MFHAS1	Missense_Mutation
MATN2	Missense_Mutation
CD274	Missense_Mutation
IL2RA	Missense_Mutation
OIT3	5'UTR
OR5F1	Silent
IL18BP	Intron
OR2AT4	Frame_Shift_Del
BCO2	Missense_Mutation
METTL1	Missense_Mutation
MIA2	Silent
SYT16	Missense_Mutation
MEIS2	5'UTR
ITGAD	Missense_Mutation
KCNG4	Silent
FOXL1	Missense_Mutation
FOXL1	Silent
SEZ6	Frame_Shift_Ins
PTPRS	Silent
FUT6	Missense_Mutation
OR7G2	Missense_Mutation
APMAP	Missense_Mutation
BPI	Missense_Mutation
COL18A1	Silent
RSPH14	Silent
TENM1	Missense_Mutation
UTY	Missense_Mutation
HCN4	Missense_Mutation
AHDC1	Missense_Mutation
OR10K1	Missense_Mutation
PRRX1	3'UTR
F13B	Missense_Mutation
TAF1A	Missense_Mutation
KCNF1	Missense_Mutation
KCNF1	Missense_Mutation
COL4A4	Silent
COL6A3	Missense_Mutation
DAZL	Silent
ALDH1L1	Intron
EPHB1	Missense_Mutation
ARL14	Frame_Shift_Del
LYAR	Missense_Mutation
FOXI1	Frame_Shift_Del
C6orf165	Missense_Mutation
GRM1	Missense_Mutation
GRM1	Missense_Mutation
GRM1	Missense_Mutation
GRM1	Missense_Mutation
HOXA2	Silent
GPR141	Frame_Shift_Del
DGKI	Intron
MFHAS1	Missense_Mutation
NRG1	Silent
NRG1	Missense_Mutation
FER1L6	Missense_Mutation
FER1L6	Intron
FER1L6	Frame_Shift_Del
CDHR1	Missense_Mutation
HMX2	5'UTR
GPR26	3'UTR
ALX4	Silent
H1FNT	Silent
DGKA	Silent
NALCN	Frame_Shift_Del
NALCN	Frame_Shift_Ins
KCNK10	Nonsense_Mutation
RTL1	Frame_Shift_Del
NPAP1	Silent
KRTAP3-3	3'UTR
PRSS57	Missense_Mutation
PRTN3	Missense_Mutation
PTPRS	Missense_Mutation
FBN3	Missense_Mutation
DEFB128	Frame_Shift_Ins
IL17REL	Missense_Mutation
SLC38A5	Silent
PLXNB3	Missense_Mutation
USP9Y	Missense_Mutation
NLGN4Y	Frame_Shift_Del
C1orf141	Missense_Mutation
TNN	Missense_Mutation
RELN	Missense_Mutation
OGDHL	Missense_Mutation
SLITRK6	Missense_Mutation
AZU1	Silent
IGSF1	Missense_Mutation
DCHS2	Missense_Mutation
COL17A1	Silent
KRT28	Missense_Mutation
SIRPB1	Missense_Mutation
IGSF1	Silent
SPATA31D1	Missense_Mutation
KRT72	Missense_Mutation
NPAP1	Missense_Mutation
OR14A16	Missense_Mutation
ALAS2	Missense_Mutation
CITED1	Missense_Mutation
IGSF1	Missense_Mutation
ADAM30	Missense_Mutation
SLAMF8	Silent
F13B	Missense_Mutation
ADORA1	Missense_Mutation
SULT6B1	Frame_Shift_Del
TUBA3E	Missense_Mutation
COL6A3	Missense_Mutation
COL6A3	Splice_Site
COL6A3	Missense_Mutation
RTP5	Silent
DRD5	Missense_Mutation
CHRNA9	Missense_Mutation
CABS1	Silent
PDHA2	Missense_Mutation
SLC9A3	Silent
MROH2B	Missense_Mutation
FABP6	5'UTR
HK3	Silent
HIST1H3I	Silent
KCND2	5'UTR
ASB15	3'UTR
DGKI	Missense_Mutation
MFHAS1	Missense_Mutation
ADAMDEC1	Missense_Mutation
FER1L6	Missense_Mutation
WISP1	Silent
SPATA31D1	Frame_Shift_Del
SPATA31D1	Silent
ZNF618	Silent
MYPN	Missense_Mutation
OIT3	5'UTR
CDHR1	Missense_Mutation
CDHR1	Missense_Mutation
SLIT1	Missense_Mutation
COL17A1	Missense_Mutation
MUC5AC	Silent
ALX4	Frame_Shift_Del
OR8H1	Silent
MYEOV	Missense_Mutation
OR2AT4	Missense_Mutation
ACSM4	Missense_Mutation
CD163	Silent
CLEC6A	3'UTR
CPM	3'UTR
NALCN	Missense_Mutation
EDDM3B	Missense_Mutation
SYT16	Missense_Mutation
KCNK10	Silent
MEIS2	Frame_Shift_Del
MEGF11	Frame_Shift_Del
IGSF6	Missense_Mutation
FOXL1	5'UTR
C17orf98	Missense_Mutation
CD300E	Silent
FBN3	Silent
KIR2DL3	5'UTR
TLR8	Missense_Mutation
TLR8	Frame_Shift_Del
PPEF1	3'UTR
FRMPD3	Missense_Mutation
TENM1	5'UTR
REG3G	Missense_Mutation
TEKT4	Missense_Mutation
SLC6A6	Missense_Mutation
TRH	Missense_Mutation
GRXCR1	Missense_Mutation
ADCY1	Nonsense_Mutation
OR4C15	Missense_Mutation
OR8H1	Silent
RTL1	Missense_Mutation
CNBD2	Missense_Mutation
GPR143	Missense_Mutation
FSIP2	Frame_Shift_Del
CDH12	Silent
MROH2B	Missense_Mutation
ASB15	Missense_Mutation
SLITRK6	Missense_Mutation
KRT28	Missense_Mutation
IFI44L	3'UTR
RHBG	Silent
TEX35	Missense_Mutation
OR14A16	Missense_Mutation
MYO7B	Missense_Mutation
COL6A6	5'UTR
DCHS2	Missense_Mutation
DCHS2	Silent
GRM1	Silent
ABCB4	Missense_Mutation
ZAN	Missense_Mutation
ZAN	Missense_Mutation
LZTS1	Silent
ADAMDEC1	Frame_Shift_Del
ADAMDEC1	Missense_Mutation
SLC5A12	Silent
OR4C15	Silent
OR8H1	Missense_Mutation
FGF6	Silent
CLEC6A	Missense_Mutation
KRT18	Intron
LECT1	Missense_Mutation
KLHL1	Silent
SLITRK6	Missense_Mutation
MIA2	3'UTR
IQCH	Missense_Mutation
ST8SIA2	Missense_Mutation
RBFOX1	Missense_Mutation
AQP8	Missense_Mutation
KRT12	Missense_Mutation
KCNH4	Splice_Region
APOL5	Missense_Mutation
FRMPD3	Missense_Mutation
COL6A3	Frame_Shift_Ins
HTR3E	Missense_Mutation
ZAN	Missense_Mutation
MATN2	Silent
FER1L6	Splice_Region
BICC1	Missense_Mutation
OR8H1	Silent
DPY19L2	Missense_Mutation
ITGAD	Missense_Mutation
LILRA4	Intron
PDZK1	Frame_Shift_Ins
FSIP2	In_Frame_Del
COL4A4	3'UTR
BCO2	3'UTR
H1FNT	3'UTR
KCNK13	Missense_Mutation
TDRD9	Missense_Mutation
TENM1	Missense_Mutation
P3H1	Silent
PDZK1	Frame_Shift_Del
S100A3	Missense_Mutation
PAPPA2	Silent
PAPPA2	Frame_Shift_Del
DISP1	Silent
PRSS38	Missense_Mutation
SOX11	Missense_Mutation
LHCGR	3'UTR
LHCGR	Missense_Mutation
TUBA3E	Missense_Mutation
GRB14	Silent
FSIP2	Missense_Mutation
SLC23A3	5'Flank
SAG	Splice_Region
ALDH1L1	Intron
COL6A6	Intron
NKX3-2	Missense_Mutation
DCHS2	Nonsense_Mutation
DCHS2	Nonsense_Mutation
MROH2B	Frame_Shift_Del
GABRG2	Nonsense_Mutation
BTN1A1	Frame_Shift_Del
C6orf25	Missense_Mutation
TAP1	Frame_Shift_Ins
EYA4	Frame_Shift_Del
CCL26	3'UTR
ZAN	Frame_Shift_Del
RELN	Frame_Shift_Ins
LZTS1	5'UTR
MATN2	Intron
ZNF618	3'Flank
OGDHL	3'UTR
LRIT2	Missense_Mutation
FFAR4	Missense_Mutation
PRLHR	Missense_Mutation
CD163	Missense_Mutation
KRT18	Silent
GLI1	Missense_Mutation
DPY19L2	Frame_Shift_Ins
DPY19L2	In_Frame_Ins
EPSTI1	3'Flank
KLHL1	Frame_Shift_Del
IRX5	Splice_Region
KCNG4	Frame_Shift_Ins
KRT12	Missense_Mutation
KRTAP4-12	Missense_Mutation
PPM1E	Silent
PTPRS	Missense_Mutation
FBN3	Frame_Shift_Del
SIGLEC9	Missense_Mutation
KIR2DL3	Silent
EPS8L1	Silent
NLRP8	Missense_Mutation
ZIM3	Frame_Shift_Del
SIRPB1	Missense_Mutation
FOXP3	Missense_Mutation
RHOXF2	Silent
GRIA3	Silent
TENM1	5'UTR
SOX11	Silent
FSIP2	Missense_Mutation
MROH2B	Missense_Mutation
BICC1	Missense_Mutation
KRT72	Missense_Mutation
KIRREL2	Silent
SLC9A1	Missense_Mutation
AHDC1	Frame_Shift_Del
OPRD1	Silent
C1orf94	Missense_Mutation
C1orf94	3'UTR
P3H1	Intron
P3H1	Missense_Mutation
ACOT11	Intron
FPGT-TNNI3K	Missense_Mutation
IFI44L	Frame_Shift_Ins
HAO2	3'UTR
PDZK1	Missense_Mutation
S100A3	Silent
NUP210L	Missense_Mutation
NUP210L	Missense_Mutation
OR6K3	Missense_Mutation
OR6K3	Missense_Mutation
OR6K3	Missense_Mutation
KCNJ10	Missense_Mutation
PAPPA2	Missense_Mutation
TMEM206	Missense_Mutation
TRIM67	Missense_Mutation
OR1C1	Silent
OR14A16	Missense_Mutation
SOX11	Silent
SULT6B1	Silent
PROM2	Silent
FSIP2	Silent
FSIP2	Missense_Mutation
SPAG16	Missense_Mutation
WNT6	Missense_Mutation
SLC23A3	Silent
COL4A4	Missense_Mutation
COL6A3	Missense_Mutation
COL6A3	Splice_Region
COL6A3	Missense_Mutation
COL6A3	Missense_Mutation
SCN5A	Missense_Mutation
SCN5A	Missense_Mutation
SPATA12	Missense_Mutation
SYNPR	Missense_Mutation
CASR	Missense_Mutation
ALDH1L1	Missense_Mutation
ALDH1L1	Missense_Mutation
COL6A5	Missense_Mutation
COL6A6	Frame_Shift_Del
COL6A6	Missense_Mutation
COL6A6	Missense_Mutation
COL6A6	Missense_Mutation
VEPH1	Missense_Mutation
VEPH1	Silent
ADRA2C	Missense_Mutation
GRXCR1	Missense_Mutation
GRXCR1	Missense_Mutation
CABS1	Silent
CABS1	Missense_Mutation
2022-09-11	Missense_Mutation
BMPR1B	Silent
PDHA2	Silent
TLR2	Silent
TLR2	Silent
DCHS2	Missense_Mutation
DCHS2	Missense_Mutation
CDH12	Missense_Mutation
THBS4	3'UTR
PCSK1	Missense_Mutation
EPB41L4A	Missense_Mutation
HAVCR2	Missense_Mutation
HAVCR2	Missense_Mutation
GABRG2	Frame_Shift_Ins
GABRG2	Frame_Shift_Ins
GABRG2	Silent
HK3	Missense_Mutation
TAP1	Frame_Shift_Del
TAP1	Frame_Shift_Ins
SAMD3	Missense_Mutation
TMEM200A	3'UTR
EYA4	Splice_Site
GRM1	Frame_Shift_Del
GRM1	Missense_Mutation
GRM1	Missense_Mutation
FBXO5	Missense_Mutation
HOXA2	Silent
ADAM22	Frame_Shift_Del
ADAM22	Missense_Mutation
ADAM22	Silent
ANKIB1	Silent
ZAN	Silent
RELN	Missense_Mutation
RELN	Missense_Mutation
RELN	Missense_Mutation
RELN	Missense_Mutation
TAS2R16	Silent
SLC13A4	Missense_Mutation
DENND2A	Frame_Shift_Del
AOC1	Missense_Mutation
AOC1	Missense_Mutation
GALNTL5	Missense_Mutation
DEFA4	Missense_Mutation
LZTS1	Silent
NRG1	Frame_Shift_Del
NRG1	Intron
NRG1	Missense_Mutation
AP3M2	Missense_Mutation
DNAJC5B	Missense_Mutation
FER1L6	Missense_Mutation
FER1L6	Frame_Shift_Ins
WISP1	Frame_Shift_Del
TLE4	Nonsense_Mutation
SPATA31D1	Missense_Mutation
SPATA31D1	Missense_Mutation
OR1K1	Missense_Mutation
BARHL1	Missense_Mutation
GFI1B	Silent
GJD4	Missense_Mutation
BICC1	Missense_Mutation
DNAJC12	Silent
MYPN	Silent
MYPN	Frame_Shift_Del
OIT3	Silent
CDHR1	Missense_Mutation
CDHR1	Missense_Mutation
IFIT2	Missense_Mutation
COL17A1	Silent
COL17A1	Missense_Mutation
IFITM1	Missense_Mutation
MUC6	Frame_Shift_Ins
MUC6	Silent
MUC5AC	Missense_Mutation
MUC5AC	Missense_Mutation
ART1	Frame_Shift_Del
OR56A1	Missense_Mutation
SLC5A12	Silent
OR5F1	Silent
OR8H1	Missense_Mutation
SCGB1D1	Missense_Mutation
IL18BP	5'UTR
BCO2	Missense_Mutation
BCO2	Silent
PDZD3	Missense_Mutation
CD163	Silent
CD163	Missense_Mutation
C3AR1	Missense_Mutation
GPRC5D	Silent
TMEM194A	Silent
STAC3	Nonsense_Mutation
STAC3	Silent
STAC3	Missense_Mutation
GLI1	Missense_Mutation
SLC17A8	Missense_Mutation
CCDC63	Missense_Mutation
RXFP2	Missense_Mutation
NALCN	Missense_Mutation
NALCN	Silent
NALCN	Intron
NALCN	Silent
OR11G2	Missense_Mutation
RNASE3	Missense_Mutation
TBPL2	Missense_Mutation
OTX2	Missense_Mutation
DACT1	Missense_Mutation
SLC8A3	Missense_Mutation
TDRD9	Missense_Mutation
TDRD9	Silent
MEIS2	Silent
PLA2G4F	Missense_Mutation
FAM214A	Missense_Mutation
IQCH	Missense_Mutation
HCN4	Missense_Mutation
BCL2A1	Silent
TMC3	Frame_Shift_Del
TMC3	Missense_Mutation
ST8SIA2	Missense_Mutation
ST8SIA2	3'Flank
ST8SIA2	3'Flank
OTOA	Intron
HSD3B7	Frame_Shift_Del
TAT	Silent
FOXC2	Missense_Mutation
FOXL1	Missense_Mutation
CXCL16	Missense_Mutation
KRT25	Missense_Mutation
KRT28	Silent
KRT40	Silent
KCNH4	3'UTR
RAC3	Missense_Mutation
CETN1	Silent
CPLX4	Frame_Shift_Del
GNA11	Silent
C3	Missense_Mutation
C3	Missense_Mutation
FBN3	Silent
PRAM1	Missense_Mutation
OR7D4	Missense_Mutation
OR7D4	Frame_Shift_Del
ISYNA1	Missense_Mutation
KIRREL2	Frame_Shift_Del
CYP2B6	Silent
ELSPBP1	Missense_Mutation
FGF21	Frame_Shift_Del
RCN3	Missense_Mutation
FPR3	Frame_Shift_Del
KIR2DL1	Splice_Site
EPS8L1	Silent
NLRP13	Missense_Mutation
USP29	Missense_Mutation
ZIM3	Silent
NOP56	Intron
HAO1	Silent
PAK7	Missense_Mutation
RBPJL	3'UTR
BCAS1	Missense_Mutation
NELFCD	Silent
NELFCD	Missense_Mutation
OLIG2	Silent
KRTAP10-1	Missense_Mutation
COL18A1	Missense_Mutation
IL17REL	Splice_Site
FAM9B	Frame_Shift_Del
TLR8	Silent
CYBB	5'UTR
CYBB	Missense_Mutation
SLC38A5	Silent
GAGE12J	Missense_Mutation
DGKK	Silent
FRMPD3	Missense_Mutation
LUZP4	Frame_Shift_Del
GRIA3	Silent
GRIA3	Missense_Mutation
TENM1	Missense_Mutation
TENM1	Silent
TENM1	Frame_Shift_Ins
TENM1	Missense_Mutation
IGSF1	Silent
FRMD7	Missense_Mutation
USP26	Missense_Mutation
USP26	Missense_Mutation
USP26	Missense_Mutation
SPANXD	Missense_Mutation
SPANXD	5'UTR
ESPN	Missense_Mutation
ZNF683	Missense_Mutation
ZFP69B	Missense_Mutation
OR6K3	Missense_Mutation
MYOG	Missense_Mutation
SLC26A9	Missense_Mutation
TMEM206	Frame_Shift_Del
SOX11	Silent
LHCGR	3'UTR
EVX2	Missense_Mutation
COL6A3	Missense_Mutation
EOMES	Frame_Shift_Del
SCN5A	Silent
SCN5A	Silent
COL6A6	Missense_Mutation
BMPR1B	Frame_Shift_Del
CDH12	5'UTR
HAPLN1	Frame_Shift_Del
HAPLN1	Missense_Mutation
HIST1H2AJ	Missense_Mutation
KHDRBS2	Silent
KHDRBS2	Missense_Mutation
NKAIN2	Missense_Mutation
GRM1	Missense_Mutation
ADCY1	Missense_Mutation
ADAM22	Missense_Mutation
ZAN	Missense_Mutation
NAT16	Missense_Mutation
RELN	Missense_Mutation
AP3M2	3'UTR
WISP1	Frame_Shift_Ins
GJD4	Missense_Mutation
ZNF488	Frame_Shift_Del
LRRC18	Missense_Mutation
BICC1	Frame_Shift_Ins
OIT3	5'UTR
PRLHR	Missense_Mutation
MUC6	Missense_Mutation
MUC5AC	Missense_Mutation
ALX4	Silent
MYEOV	Frame_Shift_Del
BCO2	Frame_Shift_Del
TMPRSS13	Silent
KRAS	Missense_Mutation
GLI1	Splice_Site
LUM	3'UTR
SLITRK6	Missense_Mutation
SLC8A3	Missense_Mutation
NPAP1	Missense_Mutation
DUOXA2	Silent
TMC3	Missense_Mutation
SPATA8	Frame_Shift_Ins
RGS11	Missense_Mutation
HSD3B7	Missense_Mutation
VMO1	Missense_Mutation
NETO1	Missense_Mutation
PTPRS	Missense_Mutation
PTPRS	Missense_Mutation
FBN3	Missense_Mutation
PDCD2L	Missense_Mutation
ELSPBP1	Missense_Mutation
LILRA4	Frame_Shift_Del
KIR2DL3	3'Flank
PROKR2	Missense_Mutation
COL18A1	Silent
CYBB	Missense_Mutation
SLC38A5	Missense_Mutation
DGKK	Silent
GRIA3	Missense_Mutation
FRMD7	Frame_Shift_Ins
FRMD7	5'UTR
TAS1R3	Frame_Shift_Del
DIEXF	Missense_Mutation
PRSS38	Missense_Mutation
MCM6	Silent
CASR	Nonsense_Mutation
EPHB1	Missense_Mutation
GPX8	3'UTR
GRM4	Missense_Mutation
TTBK1	Frame_Shift_Del
GRM1	Missense_Mutation
ZPBP	3'UTR
ABCB4	Frame_Shift_Del
RELN	Silent
SLC18A1	Silent
LZTS1	Frame_Shift_Del
OIT3	5'UTR
LRIT2	Silent
SLIT1	Frame_Shift_Del
C11orf53	Frame_Shift_Del
DGKA	Silent
F10	Silent
SH2D7	Silent
OR7D4	Missense_Mutation
IL4I1	Silent
TLR8	Missense_Mutation
OTUD6A	Silent
FRMPD3	Missense_Mutation
GRIA3	Missense_Mutation
GRIA3	Missense_Mutation
PLXNB3	Missense_Mutation
LIN9	Frame_Shift_Ins
FSIP2	In_Frame_Ins
C6orf165	Nonsense_Mutation
KCND2	Missense_Mutation
GALNTL5	3'UTR
CRISPLD1	Missense_Mutation
SPATA31D1	Silent
SPATA31D1	Nonsense_Mutation
SLC6A13	Missense_Mutation
DRAM1	3'UTR
C1orf141	Missense_Mutation
TNN	Silent
TAF1A	Missense_Mutation
TEKT4	Missense_Mutation
SP5	Silent
COL6A3	Silent
LSMEM2	Silent
CD86	Frame_Shift_Del
SUCNR1	Missense_Mutation
DCHS2	Missense_Mutation
LRFN2	Missense_Mutation
NKAIN2	3'UTR
KCND2	Missense_Mutation
ASB15	Missense_Mutation
DGKI	Silent
ADAMDEC1	Frame_Shift_Del
NRG1	Missense_Mutation
FER1L6	Silent
WISP1	Missense_Mutation
WISP1	Missense_Mutation
ASS1	Missense_Mutation
BICC1	Silent
PRLHR	Missense_Mutation
ALX4	Silent
KRAS	Missense_Mutation
SLC17A8	Frame_Shift_Del
F10	Silent
OR4N2	Frame_Shift_Del
NPAP1	Silent
IQCH	Missense_Mutation
GP2	Silent
SMPD3	Silent
RAC3	Missense_Mutation
NETO1	Missense_Mutation
FBN3	Missense_Mutation
CRX	Missense_Mutation
KLK8	Frame_Shift_Ins
EPS8L1	Missense_Mutation
PAK7	Missense_Mutation
OLIG2	Missense_Mutation
SLC35E4	Missense_Mutation
GRIA3	Splice_Region
TENM1	Missense_Mutation
IGSF1	Silent
PLXNB3	Silent
PLXNB3	Missense_Mutation
C1orf94	Missense_Mutation
TRIM60	Missense_Mutation
SLC9A3	Missense_Mutation
EYA4	Missense_Mutation
LRRC18	Missense_Mutation
LRTM2	Missense_Mutation
NPAP1	Silent
SPATA8	Silent
RFX2	Silent
VSTM1	Missense_Mutation
TENM1	Frame_Shift_Ins
IGSF1	Silent
GBP7	Missense_Mutation
OR10K1	Missense_Mutation
GRB14	Splice_Region
SPATA12	5'UTR
UTS2B	3'UTR
EYA4	Missense_Mutation
ADCY1	Silent
SLC24A2	Missense_Mutation
NLRP8	Missense_Mutation
IFI44L	Silent
PDHA2	Silent
THNSL1	Silent
SLITRK6	Missense_Mutation
NALCN	Silent
FUT6	Silent
GPR141	Nonsense_Mutation
BARHL1	Missense_Mutation
DIEXF	Missense_Mutation
KRAS	Missense_Mutation
TPH2	Missense_Mutation
SLC17A8	3'UTR
RBFOX1	Missense_Mutation
C17orf98	Missense_Mutation
NLRP13	Missense_Mutation
LHCGR	Missense_Mutation
COL6A3	Silent
DCHS2	Missense_Mutation
MS4A14	5'UTR
RBFOX1	Missense_Mutation
NLRP8	Missense_Mutation
PRRX1	Frame_Shift_Del
NEIL2	Nonsense_Mutation
SIGLEC7	Missense_Mutation
DOK5	In_Frame_Del
SLC26A9	Missense_Mutation
UGT3A2	Silent
CDC20B	Silent
SCGB1D1	3'UTR
TMPRSS13	Missense_Mutation
ST8SIA2	Missense_Mutation
KRTAP9-9	Missense_Mutation
SIRPD	Missense_Mutation
FSIP2	Missense_Mutation
UGT1A8	5'UTR
RTP5	Silent
EPHB1	Missense_Mutation
SPATA31D1	Missense_Mutation
PDHA2	Silent
EPB41L4A	Silent
PVRL4	Missense_Mutation
UPK1B	Splice_Site
DENND2A	Intron
KRT18	Intron
PLEKHN1	Missense_Mutation
LHCGR	Missense_Mutation
MYO7B	Silent
ALDH1L1	Frame_Shift_Del
GRXCR1	Missense_Mutation
BMPR1B	Missense_Mutation
LRFN2	Silent
CRISPLD1	3'UTR
THNSL1	Missense_Mutation
DMRTC2	Missense_Mutation
HIST1H3I	Missense_Mutation
OR52A1	3'Flank
OR10S1	Missense_Mutation
KRAS	Missense_Mutation
GPR143	Missense_Mutation
TENM1	Missense_Mutation
PLXNB3	Missense_Mutation
PAPPA2	Missense_Mutation
CDH12	Missense_Mutation
EPB41L4A	Missense_Mutation
RELN	Missense_Mutation
OR4C15	Silent
C3	Missense_Mutation
EPS8L1	Silent
KRTAP13-2	Missense_Mutation
CTPS1	Silent
OR10K1	Silent
KCNF1	Missense_Mutation
LHCGR	Missense_Mutation
COL6A3	Missense_Mutation
RTP5	Missense_Mutation
EOMES	Missense_Mutation
CPZ	Missense_Mutation
BTN1A1	Silent
NRG1	Silent
OGDHL	Splice_Site
MS4A14	Missense_Mutation
C11orf85	Silent
UBASH3B	Missense_Mutation
TPH2	Missense_Mutation
NALCN	Missense_Mutation
ITGBL1	Silent
SLC8A3	Missense_Mutation
CST8	Silent
APOL5	Missense_Mutation
IGSF1	Missense_Mutation
IGSF1	Missense_Mutation
DENND2A	Missense_Mutation
KRAS	Missense_Mutation
AQP8	Missense_Mutation
C3	Missense_Mutation
TMC2	Missense_Mutation
TMEM206	Frame_Shift_Del
LIN9	Missense_Mutation
SOX11	Missense_Mutation
SULT6B1	Frame_Shift_Del
LHCGR	Frame_Shift_Del
FSIP2	Frame_Shift_Del
COL4A4	Missense_Mutation
COL6A3	Missense_Mutation
AQP12B	Intron
HHATL	3'UTR
MORC1	Frame_Shift_Del
UPK1B	3'UTR
CD86	3'UTR
COL6A6	Missense_Mutation
COL6A6	Missense_Mutation
COL6A6	Nonsense_Mutation
EPHB1	Missense_Mutation
ARL14	5'UTR
CDH12	Missense_Mutation
GPX8	3'UTR
THBS4	Frame_Shift_Del
EPB41L4A	Missense_Mutation
EPB41L4A	Silent
GABRG2	Missense_Mutation
HK3	Missense_Mutation
GRM4	Silent
GRM4	Missense_Mutation
LRFN2	Missense_Mutation
OPN5	Missense_Mutation
TINAG	Missense_Mutation
VGLL2	5'UTR
HOXA2	Silent
ADCY1	Silent
MFHAS1	Missense_Mutation
SLC7A2	Missense_Mutation
NRG1	Missense_Mutation
MATN2	Silent
SPATA31D1	Silent
OIT3	5'UTR
COL17A1	Silent
OR52J3	Missense_Mutation
ALX4	Missense_Mutation
UBASH3B	Silent
CLEC4A	Silent
KRAS	Missense_Mutation
RXFP2	Missense_Mutation
SLITRK6	Missense_Mutation
TDRD9	Silent
RBFOX1	Missense_Mutation
IL27	Missense_Mutation
KRTAP1-5	Missense_Mutation
CD300LF	Missense_Mutation
OLFM2	Silent
CRX	Missense_Mutation
SIGLEC9	Missense_Mutation
SYNDIG1	Missense_Mutation
RSPH14	Silent
GPR143	Silent
USP26	Frame_Shift_Del
PLXNB3	Silent
AHDC1	Frame_Shift_Del
AHDC1	Silent
AHDC1	Frame_Shift_Del
C1orf141	Silent
PDZK1	Silent
PAPPA2	Silent
F13B	Missense_Mutation
NR5A2	Frame_Shift_Ins
ADORA1	Missense_Mutation
TRIM67	Missense_Mutation
LHCGR	Frame_Shift_Del
MCM6	Frame_Shift_Del
EVX2	Missense_Mutation
SPAG16	Silent
ALDH1L1	Missense_Mutation
EPHB1	Missense_Mutation
TM4SF4	Frame_Shift_Del
DRD5	Missense_Mutation
DCHS2	Missense_Mutation
TRIM60	Missense_Mutation
CDH12	Missense_Mutation
CDH12	Missense_Mutation
UGT3A2	5'UTR
EPB41L4A	3'Flank
EPB41L4A	Missense_Mutation
FABP6	Missense_Mutation
FABP7	Intron
ABCB4	Nonsense_Mutation
ADAM22	Silent
KCND2	Missense_Mutation
AOC1	Frame_Shift_Del
LZTS1	Silent
AP3M2	Frame_Shift_Del
WISP1	Missense_Mutation
WISP1	Splice_Region
MUC6	Silent
MUC5AC	Missense_Mutation
ALX4	Frame_Shift_Del
ALX4	Translation_Start_Site
OR4C15	Missense_Mutation
AMHR2	Frame_Shift_Del
DPY19L2	Missense_Mutation
EPSTI1	Missense_Mutation
NALCN	Splice_Site
NALCN	Intron
KDELC1	Missense_Mutation
LTB4R	Frame_Shift_Del
SLC8A3	Missense_Mutation
TP53TG3D	3'UTR
SMPD3	Missense_Mutation
MMP28	Missense_Mutation
ADAM11	Missense_Mutation
ANKRD30B	Nonsense_Mutation
PTPRS	Silent
C3	Silent
FBN3	Missense_Mutation
APMAP	Frame_Shift_Del
BCAS1	Silent
PPEF1	Missense_Mutation
TEX11	5'UTR
IFI44L	Missense_Mutation
GUCA1A	Missense_Mutation
WISP1	Missense_Mutation
MUC6	Missense_Mutation
ANKRD30B	Missense_Mutation
OR6K3	Missense_Mutation
KCNF1	Missense_Mutation
GRXCR1	Missense_Mutation
RELN	Missense_Mutation
MS4A14	Missense_Mutation
OAS2	Missense_Mutation
KCNK13	Silent
GLRA2	Missense_Mutation
MORC1	3'UTR
FER1L6	3'UTR
SLITRK6	Frame_Shift_Del
NPAP1	Missense_Mutation
SLC30A4	Frame_Shift_Del
C1orf94	Missense_Mutation
MFSD2A	Missense_Mutation
GBP7	Frame_Shift_Ins
ADAM30	Frame_Shift_Ins
PKLR	Missense_Mutation
F13B	Missense_Mutation
DISP1	Missense_Mutation
LHCGR	3'UTR
SPAG16	Missense_Mutation
COL6A3	Frame_Shift_Del
EOMES	Missense_Mutation
SCN5A	Missense_Mutation
ALDH1L1	Frame_Shift_Del
PEX5L	Nonsense_Mutation
UTS2B	Frame_Shift_Ins
DCHS2	Missense_Mutation
HAPLN1	Nonsense_Mutation
GRM4	Silent
C6orf165	Frame_Shift_Del
GRM1	Missense_Mutation
GRM1	Missense_Mutation
CPVL	Missense_Mutation
ZPBP	Missense_Mutation
RELN	Missense_Mutation
DENND2A	Missense_Mutation
AOC1	Frame_Shift_Del
NEIL2	Missense_Mutation
NEIL2	Missense_Mutation
GPR20	3'UTR
IL2RA	Silent
ZNF488	5'UTR
OIT3	5'UTR
RP11-108K14.8	Frame_Shift_Del
MUC6	Missense_Mutation
MUC6	Missense_Mutation
PDZD3	Missense_Mutation
UBASH3B	Missense_Mutation
NALCN	Missense_Mutation
DUOXA2	Missense_Mutation
TMC3	Silent
ITGAD	Missense_Mutation
IRX5	Intron
KCNG4	Silent
FOXC2	Missense_Mutation
ADAM11	Frame_Shift_Del
CPLX4	Missense_Mutation
LILRB4	Silent
USP29	Missense_Mutation
CNBD2	Missense_Mutation
DOK5	Silent
MRGBP	3'UTR
KRTAP13-2	3'UTR
ALAS2	Missense_Mutation
TEX11	5'UTR
IFI44L	Missense_Mutation
OR10K2	Missense_Mutation
CD84	Missense_Mutation
TRH	3'UTR
FOXI1	Missense_Mutation
C6orf25	Missense_Mutation
TINAG	Missense_Mutation
C6orf165	Missense_Mutation
NALCN	Missense_Mutation
NALCN	Missense_Mutation
TLR8	Missense_Mutation
FRMPD3	Missense_Mutation
PAPPA2	Silent
PAPPA2	Missense_Mutation
SPAG16	Missense_Mutation
EPHB1	Missense_Mutation
TBPL2	Silent
NALCN	Silent
HCN4	Missense_Mutation
PTPRS	Missense_Mutation
FGF21	Silent
THBS4	Missense_Mutation
HIST1H2AJ	Missense_Mutation
MS4A14	Silent
RBFOX1	Intron
RELN	Nonsense_Mutation
KCNJ10	Silent
CHRNA6	Frame_Shift_Del
OTOA	Missense_Mutation
LHCGR	Missense_Mutation
ECE2	Missense_Mutation
GRM1	Missense_Mutation
PLXNC1	Missense_Mutation
CRX	Missense_Mutation
PLXNB3	Missense_Mutation
PRAMEF5	Missense_Mutation
LIN28A	Silent
LIN9	Missense_Mutation
SPAG16	Missense_Mutation
COL6A3	Intron
ALDH1L1	Missense_Mutation
COL6A6	Missense_Mutation
TM4SF4	3'UTR
PEX5L	Silent
CPZ	Missense_Mutation
DCHS2	Silent
THBS4	Silent
GCNT2	Intron
OPN5	Silent
GRM1	Silent
GRM1	Missense_Mutation
ZPBP	Missense_Mutation
ABCB4	Missense_Mutation
RELN	Missense_Mutation
TFEC	Missense_Mutation
ASB15	Missense_Mutation
DGKI	Silent
AP3M2	Missense_Mutation
TLE4	Missense_Mutation
CTSV	Silent
GFI1B	Missense_Mutation
FFAR4	Missense_Mutation
SLIT1	Missense_Mutation
SLC5A12	Silent
BDNF	Silent
BDNF	Missense_Mutation
CATSPER1	Missense_Mutation
PLXNC1	Missense_Mutation
SLC8A3	Missense_Mutation
C15orf26	Missense_Mutation
SPATA8	Silent
ITGAD	Splice_Site
TAT	Missense_Mutation
SPATA22	Missense_Mutation
CCL1	Missense_Mutation
KRT25	Silent
CD300E	Missense_Mutation
KIRREL2	5'UTR
SYT5	Missense_Mutation
TRMT6	Missense_Mutation
BPI	Missense_Mutation
EFHC2	Missense_Mutation
GRIA3	Missense_Mutation
TENM1	Missense_Mutation
USP26	Silent
ADAM29	Missense_Mutation
HIST1H3B	5'Flank
SLC24A2	Missense_Mutation
MUC6	Missense_Mutation
FOLH1	Missense_Mutation
MS4A14	Missense_Mutation
CLEC4D	Splice_Region
WARS	Silent
KRT40	Missense_Mutation
ANKRD30B	Missense_Mutation
KIR2DL3	Silent
DISP1	Missense_Mutation
SLITRK6	Missense_Mutation
IRX5	Missense_Mutation
HAPLN2	Silent
HAPLN2	3'UTR
TAF1A	Missense_Mutation
OR14A16	Silent
KCNF1	Missense_Mutation
KCNF1	Silent
MYO7B	Missense_Mutation
PRSS50	Silent
MYL3	Missense_Mutation
AMT	Missense_Mutation
VEPH1	Missense_Mutation
SLC9A3	Silent
CDH12	Missense_Mutation
GPX8	3'UTR
KHDRBS2	Missense_Mutation
HOXA2	Silent
GPR141	Frame_Shift_Del
PILRA	Nonsense_Mutation
RELN	Missense_Mutation
CTSB	Missense_Mutation
SLC7A2	Frame_Shift_Del
NRG1	Intron
TLE4	Intron
UCMA	Missense_Mutation
OIT3	Silent
BDNF	Frame_Shift_Ins
OR5F1	Silent
SLC43A3	Missense_Mutation
TPH2	Intron
DRAM1	Silent
NALCN	Splice_Region
NKX2-8	5'UTR
PLA2G4F	Missense_Mutation
SH2D7	Silent
ITGAD	Missense_Mutation
IRX5	Missense_Mutation
PPM1E	Silent
PPM1E	Missense_Mutation
PRTN3	Frame_Shift_Del
C3	Missense_Mutation
C3	Missense_Mutation
SYT5	Missense_Mutation
PROKR2	Missense_Mutation
INSM1	Missense_Mutation
GGT5	Missense_Mutation
TYMP	Missense_Mutation
TLR8	Missense_Mutation
DGKK	Missense_Mutation
FRMPD3	Missense_Mutation
TREX2	Splice_Region
BTN1A1	Missense_Mutation
HLA-DOA	Intron
RELN	Missense_Mutation
GPR26	Missense_Mutation
OTOA	Missense_Mutation
ALAS2	Silent
ECHDC2	5'UTR
RELN	Frame_Shift_Ins
SPAG6	Silent
FGF8	Intron
BRSK2	Intron
GNG3	3'UTR
IGSF6	Frame_Shift_Ins
IL17REL	Frame_Shift_Ins
NUP210L	Silent
TNN	Missense_Mutation
TEKT4	Missense_Mutation
AMT	Missense_Mutation
LRRC18	Missense_Mutation
LRTM2	Missense_Mutation
OR4N2	Missense_Mutation
NPAP1	Silent
MEGF11	Missense_Mutation
FBN3	Missense_Mutation
AVP	Missense_Mutation
FRMD7	Silent
USP26	Silent
NUP210L	Frame_Shift_Del
GRM1	Silent
MATN2	Missense_Mutation
CA9	Missense_Mutation
SPATA31D1	Missense_Mutation
ALX4	Missense_Mutation
LUM	Missense_Mutation
COL4A4	Missense_Mutation
CNBD2	Missense_Mutation
DISP1	Silent
SPAG16	Missense_Mutation
COL6A3	Missense_Mutation
CABS1	Missense_Mutation
RELN	Missense_Mutation
NLRP8	Silent
USP26	Missense_Mutation
KCND2	Nonsense_Mutation
AKR1D1	3'UTR
BICC1	Missense_Mutation
OR4C15	Nonstop_Mutation
KRAS	Missense_Mutation
SLITRK6	Missense_Mutation
C15orf26	Silent
ST8SIA2	Missense_Mutation
C3	Missense_Mutation
C3	Silent
PKLR	Silent
RHBG	Missense_Mutation
TNN	Missense_Mutation
PAPPA2	Frame_Shift_Del
TRIM67	Silent
SH2D6	Frame_Shift_Del
EVX2	Missense_Mutation
FSIP2	Missense_Mutation
WNT6	Missense_Mutation
SLC6A6	Missense_Mutation
AMT	Silent
LSMEM2	Missense_Mutation
SUCNR1	Nonsense_Mutation
ADRA2C	Silent
SLC9A3	Missense_Mutation
MROH2B	Missense_Mutation
CDC20B	Frame_Shift_Del
HLA-DOA	Intron
GRM4	Missense_Mutation
KHDRBS2	Missense_Mutation
ZPBP	Missense_Mutation
ABCB4	Missense_Mutation
TFEC	Missense_Mutation
HYAL4	Silent
NRG1	Intron
WISP1	Silent
[truncated: 1,503 more rows]

## Sheet: Sheet4
Differential genes of low latitude and types of mutations
Differential genes	mutations
DIRAS3	Silent
ITGA9	Silent
PCDH7	Missense_Mutation
EPHA5	Missense_Mutation
RALYL	Silent
ENPP2	Intron
CST6	Missense_Mutation
LAYN	Missense_Mutation
TRHDE	Missense_Mutation
C1QTNF9	Missense_Mutation
FAM161B	Missense_Mutation
FHL5	3'UTR
NMRK1	Missense_Mutation
MAP1A	In_Frame_Ins
RPL27	Intron
ATP8B2	In_Frame_Ins
FAM13C	Intron
MGP	3'UTR
ABCC9	Silent
ANO4	In_Frame_Del
UNC79	In_Frame_Ins
NOD2	Silent
ROR1	Missense_Mutation
SLAMF7	3'UTR
TMCC2	Missense_Mutation
EDARADD	Missense_Mutation
BOC	5'UTR
P2RY12	Missense_Mutation
EVC	Missense_Mutation
CDH10	Missense_Mutation
OGFRL1	Silent
WBSCR17	Missense_Mutation
LINGO2	Silent
LINGO2	Missense_Mutation
ARMC4	Missense_Mutation
PNLIP	Missense_Mutation
CLEC9A	Missense_Mutation
ABCC9	Missense_Mutation
CUX2	Missense_Mutation
SLITRK1	Missense_Mutation
CCL13	5'UTR
CDH2	Missense_Mutation
CDH2	Missense_Mutation
TIMP3	Missense_Mutation
TIMP3	Missense_Mutation
NR0B1	3'UTR
PCDH19	Missense_Mutation
COL8A2	Frame_Shift_Del
PTGFR	Silent
CIART	Missense_Mutation
IL6R	Frame_Shift_Del
MYT1L	Missense_Mutation
OSR1	Missense_Mutation
KIF5C	Frame_Shift_Del
EPHA4	Silent
ITPR1	Missense_Mutation
FEZF2	Missense_Mutation
SOX2	Frame_Shift_Del
EVC	Missense_Mutation
RASL11B	5'UTR
EPHA5	Missense_Mutation
HHIP	5'UTR
SPOCK3	Missense_Mutation
CDH10	Frame_Shift_Del
SLIT3	Missense_Mutation
NCR3	5'UTR
FHL5	Frame_Shift_Del
RNF217	Frame_Shift_Del
LAMA2	Silent
EPHB6	Intron
EPHB6	Missense_Mutation
ZNF425	Missense_Mutation
MSRA	Missense_Mutation
SOX7	Frame_Shift_Del
FAM110B	Missense_Mutation
LINGO2	Missense_Mutation
S1PR3	Frame_Shift_Del
FCN1	Missense_Mutation
ST8SIA6	Frame_Shift_Del
PNLIPRP1	Missense_Mutation
CYP2E1	Intron
TNNT3	Intron
ABCC8	Splice_Site
NELL1	Silent
SLC37A2	Missense_Mutation
PEBP1	Nonsense_Mutation
IL17D	Missense_Mutation
SLITRK1	3'UTR
SLITRK1	Missense_Mutation
SLC24A4	Nonsense_Mutation
UNC79	Silent
ZP2	Frame_Shift_Del
CBFA2T3	Silent
ZBTB4	Missense_Mutation
TMIGD1	Missense_Mutation
ABHD8	Silent
TSHZ3	Missense_Mutation
RGS9BP	Silent
ZNF568	Missense_Mutation
CADM4	Silent
SIGLEC6	Missense_Mutation
KLHL4	Missense_Mutation
DRP2	Missense_Mutation
CD1C	5'UTR
EPHA5	Missense_Mutation
RGS20	Silent
ADCY8	Nonsense_Mutation
SLITRK1	Frame_Shift_Del
SLITRK1	Missense_Mutation
GPC5	Missense_Mutation
CLDN8	Missense_Mutation
ST8SIA1	Missense_Mutation
TRHDE	Missense_Mutation
ANO4	Missense_Mutation
RTN1	Intron
TSHZ3	Silent
SYCN	Silent
GALNT14	Missense_Mutation
CTNNA2	Missense_Mutation
SLC4A10	Silent
NELL1	Missense_Mutation
DEPDC7	Missense_Mutation
FGF14	3'UTR
MAGEE2	Missense_Mutation
CD1C	Missense_Mutation
MDGA1	Silent
RRAGD	Missense_Mutation
DOK6	Silent
ZNF569	Missense_Mutation
HDX	Missense_Mutation
KLHL4	Missense_Mutation
INSRR	Missense_Mutation
SLAMF7	Missense_Mutation
PCDHGA2	Silent
DLC1	Missense_Mutation
IL16	Silent
CELF4	Missense_Mutation
CBX6	Missense_Mutation
HADHB	5'UTR
SCTR	Missense_Mutation
LAMA2	Missense_Mutation
PTGDS	Intron
ACOX3	Missense_Mutation
ZNF425	Missense_Mutation
DLC1	Missense_Mutation
IDNK	Frame_Shift_Del
CILP	Silent
CD1C	Missense_Mutation
ITPR1	Missense_Mutation
EVC	Intron
PNLIP	Silent
FGF14	3'UTR
SLC6A2	5'UTR
CDH2	Missense_Mutation
NUDT11	Missense_Mutation
CELA2A	Missense_Mutation
SCTR	Silent
WNT7A	Silent
RALYL	Missense_Mutation
RGR	Silent
SRRM4	Silent
ZNF569	Frame_Shift_Ins
EIF3L	3'UTR
GPR146	Silent
HS3ST4	Missense_Mutation
MYT1L	Missense_Mutation
LRRTM4	Missense_Mutation
PCDHGB6	Silent
KCNB2	Missense_Mutation
ADCY8	Missense_Mutation
ZNF382	Missense_Mutation
ZCCHC16	Missense_Mutation
SLITRK2	Missense_Mutation
PTGFR	Silent
CTNNA2	Silent
CFAP58	Missense_Mutation
ABCC9	Silent
UNC79	Silent
EPHX1	Missense_Mutation
GALNT14	Missense_Mutation
IL1R2	Missense_Mutation
SCN9A	Missense_Mutation
SCN9A	Missense_Mutation
NEUROD1	Silent
DNER	Silent
BOC	Missense_Mutation
NIPAL1	3'UTR
EPHA5	Silent
ENPEP	Frame_Shift_Ins
ANXA6	Missense_Mutation
ADRA1B	5'UTR
SLC22A2	Missense_Mutation
GLI3	Frame_Shift_Del
GLI3	Missense_Mutation
S1PR3	Missense_Mutation
ADARB2	3'UTR
PHYHIPL	3'UTR
BAD	Intron
SPX	Missense_Mutation
MAP1A	Silent
IL16	Missense_Mutation
IMPA2	Missense_Mutation
CDH2	Missense_Mutation
DOK6	Missense_Mutation
CERS4	Nonsense_Mutation
PRX	Frame_Shift_Del
SCN9A	Nonsense_Mutation
AOX1	Splice_Site
MPDZ	Missense_Mutation
ABCC9	Missense_Mutation
TRHDE	Missense_Mutation
SCN9A	Missense_Mutation
EPHA4	Missense_Mutation
ITGA9	Splice_Site
GPR27	Missense_Mutation
CLPS	Missense_Mutation
LAMA2	Missense_Mutation
GLI3	3'UTR
SGCE	Missense_Mutation
ST8SIA6	Frame_Shift_Del
HK1	Missense_Mutation
NELL1	Missense_Mutation
KCNA4	Frame_Shift_Del
MCAM	Splice_Region
ITGB7	Silent
SLITRK1	Missense_Mutation
CHRNA7	Silent
MAP1A	Silent
NTAN1	Missense_Mutation
ZP2	Silent
NOD2	Silent
DPEP3	Silent
SYT4	Frame_Shift_Del
ZNF569	Silent
ZNF534	Missense_Mutation
CHGB	Missense_Mutation
SLITRK4	Missense_Mutation
HCN1	Frame_Shift_Del
F13A1	Missense_Mutation
ABCC9	Missense_Mutation
FGF13	Missense_Mutation
HADHB	Missense_Mutation
CYP1B1	Silent
CXCR1	Silent
FAM13A	Missense_Mutation
LRRC17	Missense_Mutation
HK1	Missense_Mutation
CA10	Missense_Mutation
PRX	Missense_Mutation
EIF3L	Intron
TMEM61	Missense_Mutation
CHIA	Silent
RCSD1	Silent
MYT1L	3'UTR
MYT1L	Silent
SLC8A1	Missense_Mutation
CTNNA2	3'UTR
FBLN7	Frame_Shift_Del
CYTIP	Missense_Mutation
SCN9A	Frame_Shift_Del
FEV	Silent
EPHA4	Missense_Mutation
EPHA4	Frame_Shift_Ins
NMUR1	Silent
FBLN2	3'UTR
WNT7A	Missense_Mutation
BOC	Missense_Mutation
EPHA5	Missense_Mutation
PDE8B	Missense_Mutation
NR2F1	Missense_Mutation
ZNF454	3'UTR
PHACTR1	Missense_Mutation
LAMA2	Frame_Shift_Del
GLI3	Frame_Shift_Del
GLI3	Missense_Mutation
GLI3	Missense_Mutation
DLC1	Frame_Shift_Del
SLC31A2	Splice_Region
PTGDS	Silent
ARMC4	Nonsense_Mutation
ARMC4	Silent
ILK	Frame_Shift_Del
CAT	Silent
FTH1	Missense_Mutation
C11orf87	Missense_Mutation
ANO4	Missense_Mutation
IL17D	Frame_Shift_Del
GPC5	Splice_Site
DLK1	Frame_Shift_Del
SCG3	Frame_Shift_Del
CILP	Missense_Mutation
IL16	Missense_Mutation
2022-09-01	Intron
NOD2	Silent
SLC6A2	Silent
IL34	Silent
CBFA2T3	Frame_Shift_Del
ASIC2	Silent
ABCA6	Intron
CELF4	Silent
BCL2	Missense_Mutation
ZNF568	Missense_Mutation
PRX	Missense_Mutation
DBP	In_Frame_Del
ZNF415	Silent
ZNF415	5'UTR
ZNF71	Missense_Mutation
CSF2RB	Silent
ZNF157	Missense_Mutation
MAGEE2	Frame_Shift_Del
SLITRK4	Missense_Mutation
SLITRK2	Silent
SLITRK2	Frame_Shift_Del
AKNAD1	Missense_Mutation
TSHZ3	Silent
CYP27A1	Missense_Mutation
TMEM196	Missense_Mutation
ADARB2	Missense_Mutation
PTF1A	3'UTR
PTGIS	Nonsense_Mutation
AJAP1	5'UTR
CELA2A	Missense_Mutation
MT1HL1	5'UTR
CUX2	Missense_Mutation
KLHL13	Nonsense_Mutation
SLC6A17	Splice_Region
PCDH7	Missense_Mutation
GNG11	Nonsense_Mutation
PTPN5	Missense_Mutation
ANO4	Missense_Mutation
GRIK1	Missense_Mutation
SCG2	Missense_Mutation
CDH10	Missense_Mutation
STAR	5'UTR
DNAJC4	Silent
PADI4	Missense_Mutation
CD52	Missense_Mutation
LEPR	Missense_Mutation
ACADM	Missense_Mutation
PALMD	Intron
AKNAD1	Missense_Mutation
ATP8B2	Missense_Mutation
TDRD10	Missense_Mutation
TDRD10	Missense_Mutation
CD1A	3'UTR
SLAMF7	Missense_Mutation
B3GALT2	Missense_Mutation
RASSF5	3'UTR
EDARADD	5'UTR
GCSAML	3'UTR
FAM49A	Missense_Mutation
FAM228A	3'UTR
GALNT14	Missense_Mutation
SLC8A1	Missense_Mutation
SLC8A1	Missense_Mutation
SLC8A1	Missense_Mutation
IL1R2	Missense_Mutation
CFC1	Silent
KIF5C	Missense_Mutation
SLC4A10	Missense_Mutation
SLC4A10	Missense_Mutation
SLC4A10	Nonsense_Mutation
SCN9A	Missense_Mutation
SCN9A	Splice_Region
SCN9A	Missense_Mutation
SCN9A	Missense_Mutation
SCN9A	Missense_Mutation
SCN9A	Missense_Mutation
PDE1A	3'UTR
AOX1	Silent
AOX1	Silent
PTPRN	Missense_Mutation
EPHA4	Nonsense_Mutation
EPHA4	Nonsense_Mutation
IL5RA	Missense_Mutation
FBLN2	Missense_Mutation
GADL1	Missense_Mutation
STAC	Missense_Mutation
ZBTB47	Missense_Mutation
BOC	Intron
BOC	Missense_Mutation
BOC	Missense_Mutation
IQCJ-SCHIP1	Intron
SERPINI2	Missense_Mutation
CYTL1	Missense_Mutation
EVC	Missense_Mutation
PCDH7	Silent
PCDH7	Missense_Mutation
GABRB1	Missense_Mutation
EPHA5	Missense_Mutation
EPHA5	Silent
EPHA5	Missense_Mutation
FDCSP	Missense_Mutation
FAM13A	Missense_Mutation
FAM13A	Missense_Mutation
TSPAN5	Missense_Mutation
NDNF	Missense_Mutation
NDNF	Missense_Mutation
HHIP	Missense_Mutation
HHIP	Intron
HHIP	Silent
GUCY1B3	Nonsense_Mutation
RXFP1	Intron
RXFP1	Silent
FSTL5	Missense_Mutation
SPOCK3	Intron
FAM149A	Missense_Mutation
CDH18	Missense_Mutation
CDH10	3'UTR
CDH10	Missense_Mutation
CDH10	Missense_Mutation
C1QTNF3	Silent
C1QTNF3	Splice_Region
PPAP2A	Missense_Mutation
PCDHGB6	Missense_Mutation
PCDHGB6	Missense_Mutation
PCDHGB6	Nonsense_Mutation
ZNF454	Missense_Mutation
ZNF454	Missense_Mutation
ZNF454	Missense_Mutation
F13A1	Silent
F13A1	Missense_Mutation
ERVFRD-1	Missense_Mutation
PHACTR1	Intron
PHACTR1	Intron
IL17A	5'UTR
GSTA4	Intron
HTR1B	Missense_Mutation
PNRC1	Nonsense_Mutation
FHL5	Silent
WASF1	Silent
DDO	3'UTR
SMPDL3A	Missense_Mutation
LAMA2	Missense_Mutation
LAMA2	Missense_Mutation
GLI3	Missense_Mutation
GLI3	Silent
GLI3	Silent
GLI3	Silent
BLVRA	Silent
BLVRA	Silent
BLVRA	Missense_Mutation
WBSCR17	Missense_Mutation
SEMA3A	Missense_Mutation
SEMA3A	Missense_Mutation
CPA2	Nonsense_Mutation
FAM180A	Missense_Mutation
EPHB6	Missense_Mutation
ZNF425	Silent
ZNF425	Missense_Mutation
ZNF425	Silent
DLC1	Missense_Mutation
KCNB2	3'UTR
LY96	Nonsense_Mutation
MPDZ	Missense_Mutation
PLIN2	Missense_Mutation
LINGO2	Nonsense_Mutation
LINGO2	Missense_Mutation
CCL19	Missense_Mutation
OMD	Nonsense_Mutation
ZNF483	Missense_Mutation
ADARB2	Silent
PHYH	Missense_Mutation
ST8SIA6	Silent
MKX	Missense_Mutation
ARMC4	Missense_Mutation
ARMC4	Nonsense_Mutation
VSTM4	3'UTR
PHYHIPL	Missense_Mutation
PHYHIPL	Missense_Mutation
FAM13C	Nonsense_Mutation
HK1	Missense_Mutation
HK1	Silent
RGR	Silent
CFAP58	Missense_Mutation
CFAP58	Nonsense_Mutation
CFAP58	Nonsense_Mutation
PDCD4	Missense_Mutation
PNLIP	Missense_Mutation
PNLIPRP1	Silent
ACADSB	Missense_Mutation
CYP2E1	Missense_Mutation
TRIM6	Missense_Mutation
TRIM6	3'UTR
PARVA	Missense_Mutation
NELL1	3'UTR
KCNA4	3'UTR
KCNA4	Missense_Mutation
GLYATL2	Missense_Mutation
CST6	3'UTR
FOLR2	5'UTR
CXCR5	5'UTR
DDX25	Missense_Mutation
C12orf57	Missense_Mutation
ST8SIA1	3'UTR
HOXC5	Silent
ANO4	Missense_Mutation
EID3	Missense_Mutation
CUX2	Missense_Mutation
HCAR3	Missense_Mutation
HCAR3	Missense_Mutation
ENOX1	Nonsense_Mutation
SLITRK1	Missense_Mutation
SLITRK1	Missense_Mutation
SLITRK1	Missense_Mutation
SLITRK1	Frame_Shift_Del
FGF14	3'UTR
FGF14	5'UTR
RTN1	Silent
UNC79	Intron
UNC79	Missense_Mutation
FAM181A	Missense_Mutation
CHRNA7	Missense_Mutation
ALDH1A2	Silent
ALDH1A2	Missense_Mutation
CILP	Missense_Mutation
CILP	Missense_Mutation
ZP2	Missense_Mutation
ZP2	Missense_Mutation
NOD2	Missense_Mutation
SLC6A2	Nonsense_Mutation
CES1	Missense_Mutation
IL34	Silent
CRISPLD2	Missense_Mutation
CBFA2T3	Missense_Mutation
CBFA2T3	Missense_Mutation
NXN	Missense_Mutation
ODF4	5'UTR
GAS7	Missense_Mutation
KRT27	Silent
ABCA6	Missense_Mutation
ABCA6	Missense_Mutation
ABCA6	Silent
ABCA6	Missense_Mutation
ABCA6	Silent
ABCA6	Splice_Site
COLEC12	Silent
COLEC12	Missense_Mutation
COLEC12	Missense_Mutation
ADCYAP1	Missense_Mutation
CELF4	Missense_Mutation
BCL2	Intron
SERPINB10	Missense_Mutation
CNDP1	Missense_Mutation
RGS9BP	Silent
ZNF829	Missense_Mutation
ZNF829	Missense_Mutation
ZNF829	Missense_Mutation
ZNF568	Missense_Mutation
ZNF568	Missense_Mutation
ZNF568	Missense_Mutation
ZNF569	Missense_Mutation
ZNF569	Missense_Mutation
ZNF570	Silent
ZNF570	Missense_Mutation
PSG4	Splice_Site
LILRB5	Silent
LILRB5	Missense_Mutation
BRSK1	Nonsense_Mutation
ZNF583	Missense_Mutation
ZNF667	Missense_Mutation
ZNF667	5'UTR
CHGB	Missense_Mutation
VSX1	Intron
TOX2	Missense_Mutation
NCAM2	Missense_Mutation
NCAM2	Missense_Mutation
GRIK1	Silent
CLDN8	5'UTR
SEZ6L	Missense_Mutation
SEZ6L	Missense_Mutation
CSF2RB	Missense_Mutation
NR0B1	3'UTR
ZNF157	Missense_Mutation
PIM2	Missense_Mutation
MAGEH1	Missense_Mutation
KLHL4	Missense_Mutation
PCDH19	Missense_Mutation
DRP2	Missense_Mutation
TCEAL1	Missense_Mutation
AGTR2	Missense_Mutation
KLHL13	3'UTR
SLITRK4	Missense_Mutation
AJAP1	Silent
CELA3B	Silent
COL8A2	Missense_Mutation
RSPO1	Missense_Mutation
TMEM61	3'UTR
ACADM	Missense_Mutation
PTGFR	Missense_Mutation
PTGFR	Silent
AKNAD1	Silent
AKNAD1	Splice_Site
AKNAD1	Splice_Site
KCND3	Missense_Mutation
KCND3	Missense_Mutation
KCND3	Missense_Mutation
NGF	Nonsense_Mutation
CIART	Missense_Mutation
ATP8B2	Silent
TDRD10	Missense_Mutation
INSRR	Missense_Mutation
CD1A	Missense_Mutation
SLAMF7	Splice_Site
SLAMF7	3'UTR
FCGR3B	Missense_Mutation
FCGR3B	5'UTR
RCSD1	Missense_Mutation
C1orf186	5'UTR
C1orf186	3'UTR
ERO1LB	Missense_Mutation
EDARADD	3'Flank
EDARADD	3'Flank
FAM49A	Nonsense_Mutation
OSR1	Missense_Mutation
GALNT14	Silent
GALNT14	5'UTR
TMEM178A	Missense_Mutation
TMEM178A	Missense_Mutation
TMEM178A	Missense_Mutation
TACR1	Silent
LRRTM4	3'UTR
LRRTM4	Missense_Mutation
IL1R2	Missense_Mutation
CYTIP	Missense_Mutation
PDE1A	Intron
AOX1	Missense_Mutation
CDK15	Missense_Mutation
CXCR1	Missense_Mutation
CXCR1	Missense_Mutation
CRYBA2	Missense_Mutation
DNER	Missense_Mutation
DNER	Missense_Mutation
GPR55	Missense_Mutation
NMUR1	Missense_Mutation
EFHD1	Missense_Mutation
IL5RA	Nonsense_Mutation
ITPR1	Missense_Mutation
ITPR1	Silent
FBLN2	Missense_Mutation
FBLN2	Nonsense_Mutation
WNT7A	Missense_Mutation
WNT7A	5'UTR
ITGA9	Missense_Mutation
CX3CR1	Silent
CX3CR1	Missense_Mutation
ZBTB47	Silent
FEZF2	Missense_Mutation
CPA3	Missense_Mutation
P2RY12	Missense_Mutation
IQCJ-SCHIP1	Silent
PPM1L	Missense_Mutation
SERPINI2	Missense_Mutation
ADIPOQ	Missense_Mutation
EVC	Nonsense_Mutation
NIPAL1	Silent
RASL11B	Silent
EPHA5	Missense_Mutation
FAM13A	Missense_Mutation
GLRB	Frame_Shift_Ins
FSTL5	Missense_Mutation
FSTL5	Frame_Shift_Del
FAM149A	Silent
CDH18	Missense_Mutation
CDH10	Missense_Mutation
CDH10	Missense_Mutation
CDH10	Silent
PTGER4	Missense_Mutation
OXCT1	Missense_Mutation
HCN1	Missense_Mutation
HCN1	Silent
NR2F1	Frame_Shift_Del
NR2F1	Missense_Mutation
CDO1	Silent
CDO1	5'UTR
PCDHGA2	Silent
PCDHGA2	Missense_Mutation
PCDHGB6	Missense_Mutation
PCDHGB7	Nonsense_Mutation
SLIT3	Missense_Mutation
SLIT3	Silent
ZNF454	Nonsense_Mutation
NRN1	Missense_Mutation
PHACTR1	Missense_Mutation
MOCS1	3'UTR
IL17A	Silent
IL17F	Missense_Mutation
GSTA4	5'UTR
WASF1	Nonsense_Mutation
WASF1	Missense_Mutation
SMPDL3A	Silent
SMPDL3A	Missense_Mutation
LAMA2	Missense_Mutation
LAMA2	Missense_Mutation
LAMA2	Missense_Mutation
LAMA2	Missense_Mutation
LAMA2	Missense_Mutation
LAMA2	Missense_Mutation
GLI3	3'UTR
GLI3	Missense_Mutation
GLI3	Missense_Mutation
WBSCR17	Missense_Mutation
GNAI1	Missense_Mutation
SEMA3A	Silent
SEMA3A	Silent
SGCE	Missense_Mutation
LRRC17	Missense_Mutation
CPA1	Splice_Region
FAM180A	Silent
EPHB6	Missense_Mutation
ZNF425	Missense_Mutation
ZNF425	Missense_Mutation
ZNF425	Silent
PURG	Missense_Mutation
RNF122	Missense_Mutation
STAR	5'UTR
ENPP2	Silent
ENPP2	Missense_Mutation
ADCY8	Silent
ADCY8	Silent
MPDZ	Missense_Mutation
MPDZ	Missense_Mutation
LINGO2	Missense_Mutation
RORB	Silent
S1PR3	Missense_Mutation
SLC31A2	Splice_Region
PBX3	Silent
ADARB2	5'UTR
ST8SIA6	Silent
ARMC4	Missense_Mutation
ARMC4	Splice_Region
FAM13C	Missense_Mutation
HK1	Silent
HK1	Missense_Mutation
SLC16A12	Silent
CFAP58	Missense_Mutation
CHST15	Silent
LHPP	Missense_Mutation
PAOX	Missense_Mutation
LSP1	Missense_Mutation
TNNT3	Missense_Mutation
TRIM6	Missense_Mutation
ABCC8	Missense_Mutation
ABCC8	Missense_Mutation
ABCC8	Missense_Mutation
SLC1A2	Nonsense_Mutation
CST6	Missense_Mutation
THRSP	5'UTR
THRSP	Missense_Mutation
CXCR5	Silent
CXCR5	Silent
MCAM	Missense_Mutation
MCAM	Missense_Mutation
WNT5B	Silent
NTF3	Silent
CLEC9A	Missense_Mutation
ABCC9	Missense_Mutation
ABCC9	Missense_Mutation
ABCC9	Silent
ABCC9	Nonsense_Mutation
ST8SIA1	Missense_Mutation
GRASP	Silent
GPR182	Splice_Region
GPR182	Silent
GPR182	Missense_Mutation
TRHDE	Missense_Mutation
TRHDE	Missense_Mutation
GLIPR1L2	5'UTR
GLIPR1L2	Missense_Mutation
KERA	Nonsense_Mutation
KERA	Missense_Mutation
ANO4	Missense_Mutation
ANO4	Nonsense_Mutation
ANO4	Missense_Mutation
ANO4	Missense_Mutation
EID3	Missense_Mutation
CUX2	Silent
SRRM4	Silent
C1QTNF9	Missense_Mutation
ENOX1	Silent
ENOX1	Missense_Mutation
SLITRK1	Silent
SLITRK1	Silent
GPR183	Silent
DHRS4	Silent
KLHDC1	Silent
RTN1	Missense_Mutation
FAM161B	Missense_Mutation
FAM161B	Missense_Mutation
UNC79	Missense_Mutation
UNC79	Silent
FAM181A	Silent
CHRNA7	Missense_Mutation
TMCO5A	Missense_Mutation
TMCO5A	Missense_Mutation
MAP1A	Missense_Mutation
MAP1A	Missense_Mutation
MAP1A	Missense_Mutation
MAP1A	Missense_Mutation
EID1	Missense_Mutation
IL16	Silent
IL16	Silent
IL16	Nonsense_Mutation
NHLRC4	Missense_Mutation
NHLRC4	Missense_Mutation
SEC14L5	Missense_Mutation
ACSM5	Missense_Mutation
ACSM5	Missense_Mutation
NOD2	Nonsense_Mutation
NOD2	Missense_Mutation
CES1	Missense_Mutation
IL34	Missense_Mutation
SNAI3	5'UTR
P2RX1	3'UTR
ZBTB4	Missense_Mutation
GAS7	Silent
GID4	Frame_Shift_Ins
SLC47A2	Missense_Mutation
ASIC2	Silent
KRT27	Silent
WNT9B	Silent
CA10	5'UTR
ABCA6	Frame_Shift_Del
ABCA6	Frame_Shift_Ins
GNAL	Missense_Mutation
OSBPL1A	Silent
OSBPL1A	Missense_Mutation
CDH2	Silent
CDH2	Intron
EBI3	Missense_Mutation
NFIX	Missense_Mutation
PGLYRP2	Missense_Mutation
ABHD8	Missense_Mutation
TSHZ3	Frame_Shift_Ins
TSHZ3	Silent
ZNF382	Missense_Mutation
ZNF829	Missense_Mutation
ZNF568	Nonsense_Mutation
ZNF570	Silent
PRX	Silent
PRX	Missense_Mutation
PSG4	Missense_Mutation
LILRB5	Silent
BRSK1	Silent
BRSK1	Missense_Mutation
CHGB	Missense_Mutation
TOX2	Missense_Mutation
CDH22	Missense_Mutation
CDH22	Missense_Mutation
CDH22	Silent
PTGIS	Missense_Mutation
NCAM2	Splice_Site
NCAM2	Silent
GRIK1	Missense_Mutation
SEZ6L	Silent
SEZ6L	Silent
CRYBB1	Missense_Mutation
BPIFC	Silent
PVALB	Missense_Mutation
TSPAN7	Missense_Mutation
MAGEE2	Frame_Shift_Del
KLHL4	Silent
PABPC5	Silent
PABPC5	Missense_Mutation
GPR119	Missense_Mutation
FGF13	Missense_Mutation
SEZ6L	3'Flank
SCG2	Silent
FSTL5	Missense_Mutation
MDGA1	Missense_Mutation
PHYH	Nonsense_Mutation
IL16	Missense_Mutation
KRTAP4-8	Missense_Mutation
OCEL1	Missense_Mutation
TIMP3	Missense_Mutation
CELA3A	Silent
KCND3	Missense_Mutation
GALNT14	Missense_Mutation
IL1R2	Missense_Mutation
SCN9A	Frame_Shift_Ins
CRYBA2	Silent
NMUR1	Silent
CX3CR1	Silent
BOC	Frame_Shift_Del
BOC	Frame_Shift_Del
PPM1L	Silent
HHIP	Silent
CDH10	Missense_Mutation
OXCT1	Silent
OXCT1	Missense_Mutation
HTR1B	Missense_Mutation
CPA1	Silent
MPDZ	3'UTR
PHYHIPL	Missense_Mutation
HK1	Missense_Mutation
CFAP58	Missense_Mutation
CYP2E1	Missense_Mutation
ABCC8	Missense_Mutation
CRY2	Intron
SPX	5'UTR
SRRM4	Missense_Mutation
UNC79	Missense_Mutation
ZNF829	Splice_Site
CCDC106	3'UTR
ZNF583	Missense_Mutation
CBX6	Silent
NUDT11	Missense_Mutation
PCDH19	Frame_Shift_Del
SCTR	Missense_Mutation
GUCY1B3	Intron
CYP2E1	Missense_Mutation
IL16	Missense_Mutation
CA10	Missense_Mutation
CDH2	Missense_Mutation
ACO2	Frame_Shift_Del
CTNNA2	Silent
HHIP	3'UTR
HCN1	Frame_Shift_Ins
MDGA1	Missense_Mutation
OGFRL1	3'UTR
HTR1B	Missense_Mutation
SOX7	Frame_Shift_Ins
ENPP2	Intron
ADCY8	Silent
ZNF25	Missense_Mutation
PNLIPRP1	Splice_Region
DEPDC7	Intron
ARRB1	Missense_Mutation
SLITRK1	3'UTR
UNC79	Frame_Shift_Del
CILP	Missense_Mutation
SLC6A2	Missense_Mutation
TMEM256	3'UTR
UQCR11	Missense_Mutation
UQCR11	5'UTR
FFAR3	Missense_Mutation
ZNF71	Missense_Mutation
EIF3L	Silent
PCYT1B	5'UTR
WNK3	Missense_Mutation
SLITRK2	Missense_Mutation
NXN	Missense_Mutation
CADM4	Missense_Mutation
PCYT1B	3'UTR
SLITRK2	Missense_Mutation
INSRR	Missense_Mutation
SLC8A1	Silent
CDH10	Missense_Mutation
TMEM61	Missense_Mutation
ACADM	3'UTR
C1orf186	Splice_Site
ERO1LB	Missense_Mutation
SCN9A	Silent
NMUR1	Silent
SOX2	Silent
ENPEP	Frame_Shift_Ins
ADRA1B	Silent
TCF21	Missense_Mutation
GPR146	Missense_Mutation
TMEM196	Missense_Mutation
DLC1	Silent
DLC1	Frame_Shift_Del
ADCY8	Missense_Mutation
FAM13C	Missense_Mutation
ST8SIA1	Missense_Mutation
CYP1A2	3'UTR
IL16	Intron
ZP2	5'UTR
DPEP3	Silent
DPEP3	Silent
COLEC12	Frame_Shift_Del
OSBPL1A	Frame_Shift_Del
ST8SIA3	Missense_Mutation
CNDP1	Missense_Mutation
PRX	Missense_Mutation
PSG4	Splice_Site
CHGB	Frame_Shift_Ins
SH3BGRL	Nonsense_Mutation
PTGFR	Silent
UNC80	Missense_Mutation
EPHA5	Silent
RRAGD	Missense_Mutation
GLI3	Missense_Mutation
EPHB6	Missense_Mutation
EPHB6	Splice_Region
SOX7	Silent
CLEC9A	Missense_Mutation
ABCC9	Missense_Mutation
FGF14	3'UTR
PRX	Missense_Mutation
UNC80	Missense_Mutation
HCN1	Missense_Mutation
PCDHGA2	Missense_Mutation
PCDHGB7	Silent
GLI3	Missense_Mutation
KCNS2	Silent
LRMP	Missense_Mutation
ANO4	Silent
LILRB5	Missense_Mutation
CHGB	Missense_Mutation
P2RY10	Silent
TNNT3	Missense_Mutation
ZNF667	Missense_Mutation
KLHL13	Missense_Mutation
RXFP1	Missense_Mutation
SLITRK1	5'UTR
2022-09-01	Intron
PADI4	Intron
PADI4	Frame_Shift_Del
TMEM200B	Silent
ROR1	Missense_Mutation
NGF	Missense_Mutation
TDRD10	Missense_Mutation
CTNNA2	Missense_Mutation
IL1R2	Missense_Mutation
CFC1	Missense_Mutation
AOX1	Intron
PTPRN	Missense_Mutation
EPHA4	Splice_Site
DNER	Silent
FBLN2	Missense_Mutation
FBLN2	Missense_Mutation
FYCO1	Missense_Mutation
SPSB4	Missense_Mutation
PPM1L	Missense_Mutation
SERPINI2	Silent
SERPINI2	Frame_Shift_Del
EPHA5	Missense_Mutation
FAM13A	Missense_Mutation
SNCA	Silent
GUCY1B3	Missense_Mutation
CDH10	Missense_Mutation
HCN1	Missense_Mutation
PDE8B	Silent
PCDHGA2	Silent
PCDHGB6	Missense_Mutation
ADRA1B	Frame_Shift_Del
SLIT3	Nonsense_Mutation
SLIT3	Missense_Mutation
PHACTR1	Frame_Shift_Del
BAG2	Silent
ESR1	Missense_Mutation
SEMA3A	Missense_Mutation
ACTL6B	Silent
RNF122	3'UTR
KCNB2	Frame_Shift_Del
KCNB2	Missense_Mutation
ADCY8	Missense_Mutation
FCN1	Missense_Mutation
ADARB2	Missense_Mutation
PNLIP	Missense_Mutation
ABCC8	Silent
DEPDC7	Missense_Mutation
MAPK8IP1	Frame_Shift_Del
GRASP	Missense_Mutation
SLITRK1	Missense_Mutation
FGF14	Missense_Mutation
CEBPE	Silent
TTC7B	Frame_Shift_Del
UNC79	Frame_Shift_Del
UNC79	Frame_Shift_Del
TCL1A	Silent
CILP	Silent
IL16	Missense_Mutation
PGPEP1L	Missense_Mutation
NOD2	Frame_Shift_Del
SLC6A2	5'UTR
MTSS1L	Frame_Shift_Del
DPEP1	Missense_Mutation
RILP	3'UTR
ZBTB4	Silent
COLEC12	Missense_Mutation
L3MBTL4	Missense_Mutation
CNDP1	Silent
ABHD8	Missense_Mutation
PRX	Missense_Mutation
ZNF415	5'UTR
GRIK1	Missense_Mutation
GRIK1	Silent
EIF3L	5'UTR
EIF3L	Missense_Mutation
FBLN1	Missense_Mutation
PPP1R3F	Missense_Mutation
PCDH19	Frame_Shift_Del
PCDH19	Missense_Mutation
DRP2	Frame_Shift_Ins
KLHL13	Missense_Mutation
RSPO1	Missense_Mutation
PODN	Missense_Mutation
GSTM3	Missense_Mutation
UNC80	Missense_Mutation
ITPR1	Missense_Mutation
KERA	Missense_Mutation
UNC79	Silent
ST8SIA3	Silent
CRYBB1	Silent
NAP1L3	Missense_Mutation
PCDH19	Missense_Mutation
ROR1	Missense_Mutation
KCND3	Silent
KIF5C	Missense_Mutation
NEUROD1	3'UTR
CDH10	Frame_Shift_Del
PDE8B	Missense_Mutation
PCDHGB6	Missense_Mutation
KCNS2	Silent
KIAA1045	Frame_Shift_Del
ADARB2	Silent
ILK	Intron
SLC1A2	Missense_Mutation
MAPK8IP1	Missense_Mutation
ANO4	Missense_Mutation
FOXN3	Missense_Mutation
FAM181A	Silent
DLK1	Missense_Mutation
ALDH1A2	Missense_Mutation
FAM20A	Missense_Mutation
CELF4	Missense_Mutation
ZNF569	Missense_Mutation
PSG4	Missense_Mutation
NCAM2	Silent
ACO2	Missense_Mutation
NUDT11	Missense_Mutation
DRP2	Missense_Mutation
RTN1	Intron
TMCC2	Missense_Mutation
CAMK1	Nonsense_Mutation
SFTPC	3'UTR
ELMOD1	Intron
HCAR3	Silent
GNAL	3'Flank
TSHZ3	Silent
PTGDS	Silent
NELL1	Missense_Mutation
ZNF667	Missense_Mutation
PCDHGB7	Missense_Mutation
FCER2	Missense_Mutation
EPHA4	Missense_Mutation
FYCO1	Missense_Mutation
FAM166B	Missense_Mutation
SLC24A4	Silent
PALMD	Intron
AKNAD1	Missense_Mutation
ITGA9	Missense_Mutation
NAAA	Silent
GLI3	Missense_Mutation
ZNF425	Missense_Mutation
KCNB2	Missense_Mutation
UNC79	Missense_Mutation
ALDH1A2	3'UTR
CLEC10A	Silent
BRSK1	Silent
GRIK1	Missense_Mutation
KLHL4	Missense_Mutation
PCDH19	3'UTR
CTNNA2	In_Frame_Ins
CTNNA2	Missense_Mutation
FAM110B	5'UTR
MPDZ	Intron
ARMC4	Missense_Mutation
ZCCHC24	Silent
NELL1	3'UTR
SPX	Missense_Mutation
TOX2	Silent
LEPR	Silent
NEUROD1	Silent
CPA3	Missense_Mutation
CDH10	Frame_Shift_Del
SLIT3	Missense_Mutation
KCNB2	Missense_Mutation
KCNA4	Missense_Mutation
DPEP3	Missense_Mutation
P2RX1	Silent
SIGLEC6	Missense_Mutation
SIGLEC6	Missense_Mutation
ZNF71	Silent
GRIK1	Missense_Mutation
PGAM4	Silent
SCN9A	Missense_Mutation
ITPR1	Missense_Mutation
MPDZ	Missense_Mutation
SLC24A4	Missense_Mutation
CELF4	Missense_Mutation
ZNF570	Missense_Mutation
ABCC8	Missense_Mutation
TRHDE	Missense_Mutation
ZNF583	Missense_Mutation
MYT1L	Missense_Mutation
ITPR1	Missense_Mutation
EPHA5	Missense_Mutation
NELL1	Missense_Mutation
NELL1	Silent
PCDH19	Missense_Mutation
PCDH19	Frame_Shift_Ins
FSTL5	Missense_Mutation
ADCY8	Missense_Mutation
FAM13C	Missense_Mutation
ILK	Missense_Mutation
BAD	Silent
GPC5	Silent
CDH2	Silent
APLP1	Missense_Mutation
CDH22	Missense_Mutation
LRRTM4	Missense_Mutation
PDE8B	Missense_Mutation
CD1A	Missense_Mutation
GLRB	Missense_Mutation
CDH18	Silent
SEMA3D	Missense_Mutation
LRRC4C	Silent
TRHDE	Missense_Mutation
CUX2	Missense_Mutation
NOD2	Missense_Mutation
CDH2	Missense_Mutation
KLHL4	Missense_Mutation
KLHL4	Missense_Mutation
AJAP1	Silent
SEMA3D	3'UTR
NELL1	Silent
MAP1A	Missense_Mutation
EPHA4	In_Frame_Del
CDH18	Missense_Mutation
ACTL6B	Missense_Mutation
ITGB7	Splice_Region
SLITRK1	Missense_Mutation
PRX	Silent
CXCR5	Frame_Shift_Del
FBLN1	Missense_Mutation
DLC1	Missense_Mutation
DLC1	Silent
CFAP58	Missense_Mutation
ODF4	Silent
TMCC2	Missense_Mutation
CDH18	Silent
SPX	Frame_Shift_Ins
BRSK1	Missense_Mutation
ATP8B2	Missense_Mutation
TAGAP	Nonsense_Mutation
KCNB2	Silent
TSHZ3	Silent
ZNF667	Missense_Mutation
RSPO1	Missense_Mutation
EPHA4	Missense_Mutation
STAC	Silent
GLI3	Missense_Mutation
ZP2	Missense_Mutation
COLEC12	Missense_Mutation
LEPR	Missense_Mutation
SCG2	Missense_Mutation
PCDHGB7	Missense_Mutation
MPDZ	Missense_Mutation
SRRM4	Splice_Site
KLHDC1	Silent
NCAM2	Missense_Mutation
BMX	Missense_Mutation
CDH10	Missense_Mutation
LINGO2	Missense_Mutation
BRSK1	Missense_Mutation
NACC2	Silent
TRIM6	Missense_Mutation
WNT9B	Missense_Mutation
CA10	Missense_Mutation
SEPW1	Missense_Mutation
BRSK1	Missense_Mutation
WNK3	Missense_Mutation
AJAP1	Silent
PADI4	Silent
PPAP2B	Silent
ROR1	Missense_Mutation
ATP8B2	Frame_Shift_Ins
EDARADD	3'Flank
POMC	3'UTR
SLC8A1	Silent
NFE2L2	Missense_Mutation
TIMP4	Missense_Mutation
FBLN2	Frame_Shift_Ins
WNT7A	Silent
CD200R1	Missense_Mutation
SERPINI2	Frame_Shift_Ins
PCDH7	Silent
CSN3	Frame_Shift_Del
FSTL5	Missense_Mutation
SPOCK3	Frame_Shift_Del
CDH10	Missense_Mutation
CDH10	Missense_Mutation
HCN1	Silent
SLIT3	Missense_Mutation
PHACTR1	Silent
MOCS1	Missense_Mutation
HTR1B	Missense_Mutation
RNF217	Frame_Shift_Del
ESR1	3'UTR
GLI3	Frame_Shift_Del
NMRK1	Missense_Mutation
ZNF483	Missense_Mutation
MKX	Missense_Mutation
TNNT3	Nonsense_Mutation
PTPN5	Silent
CRY2	Silent
LAYN	Silent
ABCC9	Missense_Mutation
ST8SIA1	Missense_Mutation
GPR182	Missense_Mutation
TRHDE	Silent
KERA	Missense_Mutation
HPD	Nonsense_Mutation
HCAR3	Silent
TTC7B	Silent
MAP1A	Frame_Shift_Del
IL16	3'Flank
SLC47A2	Frame_Shift_Del
FFAR3	Missense_Mutation
PRX	Frame_Shift_Del
THBD	Silent
CRYBB1	Missense_Mutation
ACO2	Missense_Mutation
WNK3	Silent
DRP2	Missense_Mutation
SLITRK4	Missense_Mutation
AJAP1	Missense_Mutation
TNFRSF8	Frame_Shift_Del
MYT1L	Missense_Mutation
NFE2L2	Missense_Mutation
ADIPOQ	Missense_Mutation
ENPEP	Nonsense_Mutation
LRMP	Silent
CUX2	Missense_Mutation
CHRNA7	Frame_Shift_Del
CES1	Missense_Mutation
HMOX1	Missense_Mutation
PCYT1B	3'UTR
OXCT1	Missense_Mutation
PCDHGB6	Missense_Mutation
GSTA4	Missense_Mutation
LAMA2	Missense_Mutation
ADCY8	Missense_Mutation
ZNF829	Missense_Mutation
ZNF568	Silent
ATP8B2	Missense_Mutation
CD1A	Missense_Mutation
GALNT14	5'UTR
SLC4A10	Silent
SCN9A	Missense_Mutation
AOX1	Missense_Mutation
EPHA4	3'UTR
EPHA4	Silent
ITPR1	Nonsense_Mutation
CD200R1	Intron
RPL9	Silent
EPHA5	Missense_Mutation
HHIP	5'UTR
CD180	3'UTR
PDE8B	Missense_Mutation
PDE8B	Missense_Mutation
PCDHGA2	Silent
PHACTR1	Frame_Shift_Ins
MDGA1	Missense_Mutation
IL17A	Silent
GSTA4	5'UTR
DDO	Frame_Shift_Del
LAMA2	Missense_Mutation
GLI3	Missense_Mutation
WBSCR17	Missense_Mutation
LRRC17	Silent
CPA2	Silent
FGFR1	Missense_Mutation
GADD45G	Missense_Mutation
ST8SIA6	Frame_Shift_Del
MKX	Silent
PTPN5	Missense_Mutation
ITGB7	Intron
KERA	Silent
EID3	3'UTR
PLA2G1B	Missense_Mutation
CHGA	Missense_Mutation
SCG5	Silent
MAP1A	3'UTR
CILP	Silent
CYP1A2	Missense_Mutation
SLC6A2	Missense_Mutation
HERPUD1	Silent
MTSS1L	Frame_Shift_Del
VAMP2	Frame_Shift_Ins
CCL2	Frame_Shift_Ins
FAM20A	Frame_Shift_Del
OSBPL1A	Frame_Shift_Ins
CLC	Missense_Mutation
SIGLEC6	Missense_Mutation
ZNF667	Missense_Mutation
ZNF667	Missense_Mutation
CDH22	Missense_Mutation
PCDH19	Missense_Mutation
WBSCR17	Missense_Mutation
EPHB6	Silent
KCNA4	Missense_Mutation
HTR1B	Silent
ESR1	Silent
COLEC12	Missense_Mutation
LINGO2	Silent
CHIA	Missense_Mutation
SLC8A1	Silent
EPHA5	Missense_Mutation
ZNF454	Missense_Mutation
ERVFRD-1	Silent
RNF217	Frame_Shift_Ins
ESR1	Missense_Mutation
MPDZ	Missense_Mutation
TRHDE	Missense_Mutation
PSG4	Missense_Mutation
NR0B1	Missense_Mutation
FGF13	Missense_Mutation
GALNT14	Missense_Mutation
NFE2L2	In_Frame_Del
HTR1B	Nonsense_Mutation
LAMA2	Missense_Mutation
KCNS2	Missense_Mutation
DDX25	Silent
TSHZ3	Missense_Mutation
ZNF570	Splice_Site
THBD	Missense_Mutation
EVC	Missense_Mutation
RPL9	Missense_Mutation
SGCE	Missense_Mutation
SGCE	Silent
ROR1	Missense_Mutation
MYT1L	Silent
FAM49A	Splice_Site
FAM49A	Nonsense_Mutation
SCG2	Missense_Mutation
ITPR1	Silent
GLRB	Missense_Mutation
CDH10	5'UTR
PCDHGA2	Missense_Mutation
CPA2	Missense_Mutation
PNLIP	Missense_Mutation
PTGIS	Missense_Mutation
LRRTM4	Missense_Mutation
GLI3	Missense_Mutation
SEC14L5	Missense_Mutation
CHIA	3'UTR
ITPR1	Missense_Mutation
SEMA3A	Missense_Mutation
SFTPC	5'UTR
ARMC4	Missense_Mutation
LGALS12	Missense_Mutation
ELMOD1	Missense_Mutation
GPC5	Missense_Mutation
